# Supplementary material for: Heterogenic Origin of Micro RNAs in Atlantic Salmon (Salmo salar) Seminal Plasma
Source: Int J Mol Sci. 2020 Apr 15;21(8):2723. doi: 10.3390/ijms21082723 (PMC7216159; doi:10.3390/ijms21082723)
Supplement: Supplementary file 1 [file ijms-21-02723-s001.zip]

Archive with 19 entries (18 files):
- Table S1.xlsx
- __MACOSX/
- __MACOSX/._Table S1.xlsx
- Table S3.docx
- __MACOSX/._Table S3.docx
- Figure S1.pdf
- __MACOSX/._Figure S1.pdf
- Figure S2.pdf
- __MACOSX/._Figure S2.pdf
- Figure S3.pdf
- __MACOSX/._Figure S3.pdf
- Table S2.xlsx
- __MACOSX/._Table S2.xlsx
- Figure S6.pdf
- __MACOSX/._Figure S6.pdf
- Figure S4.pdf
- __MACOSX/._Figure S4.pdf
- Figure S5.pdf
- __MACOSX/._Figure S5.pdf
