# Supplementary material for: Heterogenic Origin of Micro RNAs in Atlantic Salmon (Salmo salar) Seminal Plasma
Source: Int J Mol Sci. 2020 Apr 15;21(8):2723. doi: 10.3390/ijms21082723 (PMC7216159; doi:10.3390/ijms21082723)
Supplement: Supplementary file 1 [file ijms-21-02723-s001.zip › Table S1.xlsx]

## Sheet: Sheet1
Raw miRNA read counts for Atlantic salmon whole sperm, spermatozoa, and seminal plasma for each individual. Representative abundant sequences are shown.
miRNA	Sequence	spermatozoa1	spermatozoa2	spermatozoa3	seminal plasma1	seminal plasma2	seminal plasma3	whole sperm1	whole sperm2	whole sperm3
mir-30b-5p	TGTAAACATCCCCGACTGGAAGC	45732	17784	64132	440425	65837	79548	82878	58727	61420
mir-92a-3p	TATTGCACTTGTCCCGGCCTGT	71586	31699	68757	373411	31894	57986	84113	80812	49887
mir-25-3p	CATTGCACTTGTCTCGGTCTGA	63157	53788	27633	163856	30114	59705	129475	97824	71265
mir-202-5p	TTCCTATGCATATACCTCTTT	357	147	115	171722	34868	431722	6015	2661	2781
mir-26a-5p	TTCAAGTAATCCAGGATAGGCT	48638	25777	19169	106728	19007	27289	69732	49286	34049
mir-30a-5p	TGTAAACATCCTACACTCTCAGC	16289	7475	9214	139120	13704	50156	26004	24277	25433
mir-16a-5p	TAGCAGCACGTAAATATTGGAG	32412	12446	22254	92062	23246	22017	42381	32428	20997
mir-21b-5p	TAGCTTATCAGACTGGTGTTGGC	10102	7960	4538	141151	12993	67872	24885	10070	10513
mir-15c-5p	TAGCAGCGCATCATGGTTTGA	18340	10885	10764	112416	15526	29297	38923	27139	22416
mir-20a-5p	TAAAGTGCTTATAGTGCAGGTAG	42879	24176	12933	38127	9704	22866	43231	37700	41381
mir-93a-5p	AAAAGTGCTGTTTGTGCAGGTAG	35585	23379	12253	33652	8500	13589	33071	34231	32201
mir-128-3p	TCACAGTGAACCGGTCTCTTT	13538	7331	8469	61283	7457	24578	34525	27012	20015
let-7g-5p	TGAGGTAGTAGTTTGTATAGTT	18250	11392	5513	27846	18886	12375	33601	22169	13626
mir-16c-5p	TAGCAGCACGTAAATATTGGCG	19809	8989	11374	37772	9590	11188	22865	18897	11770
mir-17-5p	CAAAGTGCTTACAGTGCAGGTA	25851	15265	9587	26072	7581	11624	16293	19768	16283
mir-30c-5p	TGTAAACATCCTTGACTGGAAGC	14073	11637	3416	26090	5020	13429	26611	17023	27381
mir-181a-5p	AACATTCAACGCTGTCGGTGAGT	7391	2773	4937	73744	3167	20519	13193	5575	9881
mir-22a-3p	AAGCTGCCAGCTGAAGAACTGT	2165	1084	1774	77262	8627	36408	3361	3031	2887
mir-21a-5p	TAGCTTATCAGACTGGTGTTGA	8680	9575	3247	35998	4364	19241	18650	15100	12213
mir-19a-3p	TGTGCAAATCCATGCAAAACTGA	18314	13011	3109	14124	5576	7674	19030	17424	24479
mir-30e-5p	TGTAAACATCCTACACTCAGCTA	8594	4958	3902	33405	12214	13186	12651	11273	10775
let-7a-5p	TGAGGTAGTAGGTTGTATAGTT	1056	539	576	43775	6292	25232	1252	986	611
mir-125a-5p	TCCCTGAGACCCTAACTTGTGA	456	175	1101	45527	4494	22340	368	673	502
mir-181c-5p	AACATTCATTGCTGTCGGTGGGT	3973	2960	1734	28403	1283	10755	7023	3597	4475
mir-19c-3p	TGTGCAAATCCATGCAAAACTG	10840	7419	1789	7855	2294	3018	9670	9345	10275
mir-16b-5p	TAGCAGCACGTAAATATTGGTG	13521	5551	4762	11917	3197	4193	5596	8168	3367
mir-7a-5p	TGGAAGACTAGTGATTTTGTTG	7364	4919	1332	7641	2126	3245	12402	8295	6699
let-7h-5p	TGAGGTAGTAAGTTGTGTTGTT	6375	3649	2975	8716	5412	4798	9808	7263	3939
mir-15d-5p	TAGCAGCACAGAATGGTTTGTG	8999	4926	2822	10569	2177	4672	6697	6848	4995
mir-9a-5p	TCTTTGGTTATCTAGCTGTATG	6394	7041	581	5629	1914	5622	9589	8055	6681
mir-106b-5p	AAAAGTGCTTACAGTGCAGGTA	8475	4970	3605	9133	3017	3977	5852	6509	5298
mir-730a-5p	TCCTCATTGTGCATGCTGTGTG	8008	5491	2295	7173	853	2445	6711	6009	4894
mir-30c-3p	CTTTCAGTCGGATGTTTGCAGC	5277	2020	2311	13259	1016	4436	7718	3728	2801
mir-30d-5p	TGTAAACATCCTTGACTGAAAGC	65	16	15	27631	1057	11896	288	114	117
mir-146a-5p	TGAGAACTGAATTCCATAGATG	3439	1629	671	15460	2597	9494	3010	2174	2100
mir-19d-3p	TGTGCAAACCCAAGCAAAACTG	2518	1049	2026	14591	3025	3551	3653	3749	2928
mir-106a-5p	TAAAGTGCTTACAGTGCAGGTA	5372	3309	2052	5094	1832	2378	3487	3902	3548
mir-216a-5p	TAATCTCTGCAGGCAACTGTGA	6655	2973	1699	6582	2085	1460	3047	3673	2691
mir-15b-5p	TAGCAGCACATCATGTTTTGCA	5305	3482	1302	6388	1177	1093	3378	2949	2904
let-7f-5p	TGAGGTAGTAGATTGTATTGTT	2971	1796	656	4258	2092	1647	7575	2902	2368
mir-125b-5p	TCCCTGAGACCCTTAACCTGTG	15	8	43	15487	1409	8480	45	33	37
mir-92b-3p	TATTGCACTCGTCCCGGCCTCC	1898	1018	3056	9537	935	2034	2365	2825	1639
mir-737-5p	GTTTTTTTAGGTTTAGATTTTT	1117	855	166	2269	456	4923	6424	2138	2364
mir-100a-5p	AACCCGTAGATCCGAACTTGTG	125	49	123	11375	1561	6198	51	108	74
mir-456-3p	CAGGCTGGTTAGATGGTTGTCT	2660	1646	1580	2679	1325	627	3621	1941	1885
let-7i-5p	TGAGGTAGTAGTTTGTGCTGTT	804	735	272	5083	1365	4976	1690	927	1197
mir-462a-5p	TAACGGAACCCATAATGCAGCTG	935	405	1476	7341	1107	1136	1288	1927	1218
mir-101a-3p	TACAGTACTGTGATAACTGAAG	1539	1249	247	3744	737	4495	1219	1545	1755
mir-724-5p	TAAAGGGAATTTGCGACTGTT	2783	1192	802	2779	460	995	3096	2152	2042
let-7e-5p	TGAGGTAGTAGATTGAATAGTT	279	150	90	7943	1726	4994	528	321	246
mir-132-3p	TAACAGTCTACAGCCATGGTCG	1153	658	1204	5531	1910	1206	1425	1465	1257
let-7j-5p	TGAGGTAGTAGGTTGGATAGTT	2127	837	1655	3766	1829	1213	1430	1644	873
mir-150-5p	TCTCCCAATCCTTGTACCAGTG	15	6	10	11676	82	2168	43	15	11
mir-181a-3p	AACCATCGACCGTTAAATGTACC	57	32	140	8841	962	3524	72	109	70
mir-103-3p	AGCAGCATTGTACAGGGCTATGA	1284	471	693	4195	542	2080	1562	1062	1227
mir-10a-5p	TACCCTGTAGATCCGGATTTGTG	1107	736	462	4586	622	1114	1245	1284	787
mir-222a-3p	AGCTACATCTGGCTACTGGGTCT	403	87	758	5377	356	2559	593	175	1159
mir-18b-5p	TAAGGTGCATCTAGTGCAGATA	2074	1039	559	1408	551	1186	1486	1283	1336
mir-200b-3p	TAACACTGTCTGGTAACGATGTT	17	21	5	6702	223	3214	148	39	113
mir-155-5p	TTAATGCTAATCGTGATAGGGG	1201	803	655	2266	1048	744	1694	1101	597
mir-196a-5p	TAGGTAGTTTCATGTTGTTGGG	894	523	435	1444	995	856	2700	914	790
let-7b-5p	TGAGGTAGTAGGTTGTGTGGTT	114	76	52	6080	417	2126	109	90	39
mir-221-3p	AGCTACATTGTCTGCTGGGTTT	218	96	374	3739	172	2174	583	130	1237
mir-200a-3p	TAATACTGCCTGGTAATGATG	10	7	4	7076	231	1179	49	13	11
mir-458-3p	ATAGCTCTTTGAATGGTACTGC	819	788	203	1250	70	507	2399	1309	1148
mir-375-3p	TTTGTTCGTTCGGCTCGCGTTA	438	366	355	2470	223	2044	901	611	534
mir-203a-3p	GTGAAATGTTTAGGACCACTTG	661	303	160	2395	210	972	1573	659	632
mir-10b-5p	TACCCTGTAGAACCGAATTTGT	397	194	486	3462	602	1044	408	631	300
mir-129-5p	CTTTTTGCGGTCTGGGCTTGC	555	433	368	2106	279	697	1900	461	631
mir-8158-3p	TTTGTACGTGTGAAACTTCTTC	627	715	126	702	118	808	1918	1192	1163
mir-202-3p	AAAGAGGCATAGGGCATGGGA	19	6	16	4130	282	2207	21	16	20
mir-146d-5p	TGAGAACTGAATTCCAAGGGTT	625	432	136	2580	188	946	471	491	321
mir-731-5p	AATGACACGTTTTCTCCCGGATT	532	182	283	2994	152	622	588	439	292
mir-26b-5p	TTCAAGTAATCCAGGATAGGTT	112	94	20	3495	353	1482	180	133	84
mir-140-3p	TACCACAGGGTAGAACCACGGA	380	196	691	2570	583	506	319	443	199
mir-22a-5p	AGTTCTTCACTGGCAAGCTTT	103	64	26	1968	230	2243	340	196	228
mir-20b-5p	CAAAGTGCTCACAGTGCAGGTA	1095	135	122	2161	116	140	919	221	161
mir-130a-3p	CAGTGCAACAATGAAAGGGCA	940	273	569	958	132	751	317	507	468
mir-29b-3p	TAGCACCATTTGAAATCGGTTA	374	240	37	1522	154	1313	207	182	260
let-7c-5p	TGAGGTAGTAGGTTGTATGGTT	541	210	425	1240	198	475	528	314	259
mir-18a-5p	TAAGGTGCATCTAGTGTAGTTA	885	143	48	1159	142	78	1187	253	215
mir-148a-3p	TCAGTGCATTACAGAACTTTG	80	34	15	1602	284	1825	67	55	54
let-7d-5p	TGAGGTAGTTGGTTGTATGGTT	33	20	28	1829	366	1544	53	50	21
mir-194a-5p	TGTAACAGCAACTCCATGTGGA	41	19	31	2738	108	823	38	64	52
mir-107-3p	AGCAGCATTGTACAGGGCTATC	466	149	316	1196	92	496	445	300	400
mir-216b-5p	TAATCTCAGCTGGCAACTGTGA	1362	329	283	414	168	219	162	273	248
mir-99-5p	AACCCGTAGATCCGATCTTGTG	594	195	426	921	143	276	201	251	177
mir-192a-5p	ATGACCTATGAATTGACAGCCA	23	4	17	2056	60	829	22	16	20
mir-455-5p	TATGTGCCCTTGGACTACATCG	373	167	327	575	325	208	320	364	238
mir-182-5p	TTTGGCAATGGTAGAACTCACA	436	198	125	756	111	134	532	362	242
mir-206-3p	TGGAATGTAAGGAAGTGTGTGG	342	247	372	474	152	287	305	442	224
mir-27b-3p	TTCACAGTGGCTAAGTTCTGC	179	124	33	833	218	773	160	165	83
mir-130b-3p	CAGTGCAATGTTAAAAGGGCT	260	211	199	517	160	307	341	350	201
mir-499b-5p	TTAAGACTTGCAGTGATGTTT	128	98	14	759	117	911	238	153	107
mir-126-3p	TCGTACCGTGAGTAATAATGCA	392	190	144	491	98	182	352	305	281
let-7h-3p	CTATACAACTTACTGCCTTCCT	78	32	41	1077	111	730	122	116	109
mir-9a-3p	TAAAGCTAGAGAACCGAAAGTAT	221	101	136	589	196	294	304	278	272
mir-27c-3p	TTCACAGTGGCTAAGTTCAGT	48	42	14	1099	113	735	131	59	38
mir-205b-5p	TCCTTCATTCCACCGGAGTCTG	165	188	38	779	38	195	451	83	187
mir-222a-5p	TGCTCAGTAGGCAGTGTAGATCC	267	58	304	595	57	394	48	65	185
mir-29b-5p	ACTGATTTCTTCTGGTGTTTAGA	32	26	6	603	35	998	152	49	64
mir-132-5p	ACCGTGGCTTTAGATTGTTACT	424	213	101	256	50	122	349	232	213
mir-130a-5p	ACTCTTTCCCTGTTGCACTACT	117	30	74	697	36	401	289	129	168
mir-196b-5p	TAGGTAGTTTCAAGTTGTTGGG	105	100	55	575	290	170	350	156	115
mir-190b-5p	TGATATGTTTGATATTCGGTTG	245	200	23	171	70	128	373	405	279
let-7b-3p	CTGTACAACCTACTGCCTTC	2	0	1	1295	35	511	5	2	3
mir-489-3p	TGACATCATATGTACGGCTGCT	176	51	95	596	36	153	390	140	211
mir-204-5p	TTCCCTTTGTCATCCTATGCCT	53	131	44	469	253	131	267	453	34
mir-20a-3p	ACTGCAATGTGAGCACTTCCAGT	212	191	90	282	89	94	349	241	262
mir-30b-3p	TTTCAGTAGGGTGTTTGCTGC	250	204	51	303	38	77	339	243	230
mir-122-5p	TGGAGTGTGACAATGGTGTTTG	229	32	74	526	60	206	388	74	113
mir-152-3p	TCAGTGCATAACAGAACTTTG	81	80	24	595	115	502	96	107	96
let-7a-3p	CTGTACAACCTCCTAGCTTTC	8	2	2	645	56	762	56	6	7
mir-2188-5p	AAGGTCCAACCTCACATGTCC	15	0	3	1319	47	121	21	10	8
mir-142a-3p	TGTAGTGTTTCCTACTTTATGG	126	79	15	558	26	477	38	38	10
mir-23a-3p	ATCACATTGCCAGGGATTTCC	30	23	21	675	74	468	5	8	8
mir-2187-5p	TTAATTAGTATAGCCTGTTTTAG	148	88	30	289	123	144	173	166	135
mir-462b-5p	TAACGGAACCCATAAAGCAGCTG	8	4	10	1035	33	124	16	15	4
mir-139-5p	TCTACAGTGCATGTGTCTCCAGT	44	41	56	584	32	173	90	89	124
mir-734-3p	TAAATGCTGCAGAATTGTGCTT	169	114	20	187	43	109	202	149	213
mir-130b-5p	GCCCCTTTTGTATTGTACTACT	93	59	63	398	55	217	133	121	62
mir-140-5p	CAGTGGTTTTACCCTATGGTAG	140	134	14	201	49	141	167	160	163
mir-101b-3p	GTACAGTACTATGATAACTGA	223	123	17	162	58	171	123	103	132
mir-205a-5p	TCCTTCATTCCACCGGATCCT	44	46	150	248	63	201	98	140	122
let-7i-3p	ATAACTGCGCAAACGACTACCTTGC	11	7	6	480	31	397	16	17	14
mir-454-3p	TAGTGCAATATTGCTTATAGGGT	182	45	47	164	6	38	309	52	125
mir-15a-5p	TAGCAGCACGTCATGGTTTGTA	7	4	2	614	64	247	7	5	5
mir-137-3p	TTATTGCTTGAGAATACGCGTAG	170	110	55	59	32	170	58	133	163
mir-33b-3p	CAATGTTCCTGCAGTGCAAGA	118	71	56	188	30	72	121	105	71
mir-199a-3p	ACAGTAGTCTGCACATTGGTT	18	14	6	412	44	175	37	38	62
mir-727-5p	TCAGTCTTCAATTCCTCCCAGC	11	3	10	374	66	236	40	46	7
mir-15b-3p	CAAATCATTATGTGCTGCCGCT	62	19	48	271	39	97	127	70	51
mir-301d-3p	CAGTGCAATAGTATTGTCAAAGC	140	94	58	120	52	66	61	123	60
mir-33a-5p	GTGCATTGTAGTTGCATTG	191	111	27	112	35	54	95	59	54
mir-143-3p	TGAGATGAAGCACTGTAGCTC	27	21	11	385	84	139	3	25	17
mir-93a-3p	ACTGCAAAACCAGCACTTCCTG	55	19	65	277	65	84	37	54	54
mir-190a-5p	TGATATGTTTGATATATTAGG	23	5	4	214	11	407	8	18	20
mir-212a-3p	TAACAGTCTACAGTCATGGCT	75	35	39	198	38	72	83	73	38
mir-722-3p	TTTTGCAGAAACGTTTCAGATT	47	32	4	260	9	113	66	52	35
mir-29a-5p	CTGGTTTCACATGGTGGTTTAGA	3	3	1	375	15	200	11	2	6
mir-135a-5p	TATGGCTTTTTATTCCTATCTG	14	2	0	259	17	266	24	7	10
mir-203b-3p	TGAAATGTTTAGGACCACTCG	9	6	4	413	20	97	12	17	9
mir-135c-5p	TATGGCTTTTTATTCCTACGTGA	93	99	7	55	12	28	129	114	29
mir-101b-5p	CAGTTATCATGGTACCGGTGCTG	152	86	38	102	25	38	21	56	37
mir-338a-3p	TCCAGCATCAGTGATTTTGTTA	135	85	24	71	18	42	47	109	23
mir-138-5p	AGCTGGTGTTGTGAATCAGGCCG	73	51	10	180	24	86	44	39	38
mir-192b-5p	CCTGTCAGTTCTGTAGGCCACTG	0	0	1	464	3	57	8	2	5
mir-8160-5p	AGAATAATGCCAGCAGTCGGCC	21	3	25	293	50	74	25	23	15
mir-181b-5p	AACATTCATTGCTGTCGCTGGGT	19	5	7	276	12	113	56	17	22
mir-730a-3p	CACAGCGCCTGCAATGTGGAGG	56	10	56	186	18	68	51	41	36
mir-725-3p	TTCAGTCATTGTTTCTGGTAGT	22	11	4	124	18	270	35	19	16
mir-153b-3p	TTGCATAGTCACAAAAGTGATC	173	46	18	110	19	40	41	19	22
mir-8159-5p	TCAGTAACTGGAATCTGTCCCTG	0	0	0	331	25	119	4	1	0
mir-135b-5p	TATGGCTTTCTATTCCTATGTG	2	4	0	119	40	282	15	10	4
mir-737-3p	AATCTAAACCTAAAGAAAATA	13	14	17	133	25	112	74	39	46
mir-30d-3p	ACAGGGCTTTCAGTCGGATGTTTGCAGT	23	14	29	165	8	44	98	39	45
mir-193-3p	AACTGGCCCGCAAAGTCCCG	3	0	4	281	33	108	7	10	3
mir-222b-5p	TGCTCAGTAGTCAGTGTAGATCC	7	3	1	221	63	138	3	6	0
mir-29c-3p	TAGCACCATTTGAAATCAGTTA	33	10	4	147	24	128	42	31	20
mir-22b-5p	CGTTCTTCACTGGCTAGCTTT	14	2	5	187	21	92	72	21	23
mir-129-3p	AAGCCCTTACCCCAAAAAGCA	19	12	37	177	33	71	40	26	18
mir-200b-5p	CATCTTACCTGACAGTGCTGGA	0	0	0	338	3	88	3	0	0
let-7e-3p	TAACTATACAATCTACTGTCTTT	1	1	0	70	10	342	2	2	0
mir-133a-3p	TTGGTCCCCTTCAACCAGCTGT	24	4	25	156	21	77	48	19	51
mir-183-5p	TATGGCACTGGTAGAATTCACTG	166	37	44	29	17	18	34	50	29
mir-17-3p	CTGCAGTGAAGGCACTTTAAGC	95	32	20	64	13	22	56	68	35
mir-30a-3p	CCGGGAGTGGGATGTTTGCGCT	16	3	15	309	2	43	7	6	4
mir-22b-3p	AAGCTGCCAGTTGAAGAGCTGT	31	6	13	153	21	102	17	26	28
mir-1-3p	TGGAATGTAAAGAAGTATGTAT	4	2	1	186	20	149	8	8	4
mir-455-3p	ATGCAGTCCATGGGCATATAC	27	8	21	182	33	54	8	26	17
mir-194b-5p	TGTAACAGCATCTCCATATGGA	57	15	13	115	29	60	31	37	15
mir-7a-3p	CAACAAGTCATGGTCTACCTCA	17	12	8	172	26	34	32	33	37
mir-194a-3p	CCAGTGGAGATGCTGTTACC	2	0	0	340	3	18	0	0	0
mir-2188-3p	GCTGTGTGAGGTCGGACCTATC	10	1	0	236	39	65	1	7	1
mir-210-5p	AGCCACTGACTAACGTACATTG	0	0	0	218	33	90	0	4	1
mir-27d-3p	TTCACAGTGGTTAAGTTCTG	1	6	0	170	36	113	2	5	1
mir-194c-5p	TGTAACAGCAACTCCATATGGA	20	7	13	124	10	90	20	22	23
mir-126-5p	CATTATTACTTTTGGTACGCG	61	41	18	57	13	38	36	51	13
mir-24a-3p	TGGCTCAGTTCAGCAGGAAC	12	8	8	189	13	67	17	7	7
mir-142a-5p	CATAAAGTAGAAAGCACTACT	5	3	2	191	10	108	2	4	0
mir-218-5p	TTGTGCTTGATCTAACCATGTGT	24	23	4	44	11	62	69	33	51
mir-429-3p	TAATACTGTCTGGTAATGCCG	0	0	0	214	10	65	4	2	0
mir-23b-3p	ATCACATTGCCAGGGATTACC	10	7	19	144	11	59	18	16	10
mir-148a-5p	AAGTTCTGTGATACACTTCGACT	3	1	0	130	10	126	5	6	2
mir-26d-5p	TTCAAGTAATCTAGGATAGGCT	32	12	15	58	13	15	73	35	27
mir-8157-3p	ACTCTGTGCTCTGCTGTGCTGT	3	1	3	131	16	114	8	3	0
mir-128-5p	CGGGGCCGGGACGCTGTCTGAGA	3	5	3	176	16	61	13	1	0
mir-146a-3p	ATCTATGGGCTCAGTTCTTCTG	6	6	1	55	12	168	17	7	3
mir-30e-3p	CGGGGGAGAGGGTGT	15	17	26	83	15	18	38	36	23
mir-19c-5p	AGTTTTGCTGCTTTGCATCCCGC	61	19	14	34	4	16	70	27	17
mir-7132b-3p	TGAGGCGTTTAGAACAAGTTCA	13	2	2	172	10	38	3	8	3
mir-106a-3p	CCGCAATGTGAGCACTTCTGTC	39	12	20	67	7	12	38	34	15
mir-15c-3p	CGAATCATCATTTGCTGCTTTA	35	15	16	50	22	0	31	40	31
mir-365-3p	TAATGCCCCTAAAAATCCTTAT	0	1	1	120	25	74	10	0	7
mir-210-3p	CTGTGCGTGTGACAGCGGCT	4	0	1	156	10	52	3	4	2
mir-27a-3p	TTCACAGTGGCTAAGTTCTGCT	2	37	0	82	6	72	18	9	5
mir-100a-3p	ACAAGCTTGATTCTATAGGTCT	0	1	1	117	18	83	0	1	2
mir-551-3p	GCGACCCATCCTTGGTTTCTG	31	11	2	74	2	3	61	19	18
mir-734-5p	TGAACTATTCTGCAACATTTGT	17	10	6	69	9	31	24	29	24
mir-200a-5p	ATAACTCTCTCTAAG	2	0	0	156	1	50	6	0	0
mir-125a-3p	ACGGGTTGGGTTCTCGGGAGCT	9	3	5	119	5	47	9	3	5
mir-29c-5p	ACTGTTTTCTTTTGGTGTTTAG	3	3	1	12	3	130	28	7	10
mir-10d-5p	CACCCTGTAGAACCGAATTTGTG	3	3	15	91	14	42	3	14	10
mir-18b-3p	ACTGCCCTACGTGCTCCTTCTG	7	3	6	91	13	18	30	7	13
mir-212a-5p	ACCTTGGCTTTAGACTGCTTACT	24	13	16	37	16	10	33	14	23
mir-9b-5p	TCTTTGGTTATCTAGCTGAATGA	26	41	3	5	6	8	20	60	12
mir-26a-3p	CCTATTCTCGATTACTTGTTTC	7	4	0	53	3	73	17	7	7
mir-24b-3p	TGGCTCAGTTCAGCAGAAACCG	1	0	0	103	12	52	0	0	3
mir-723-3p	AGACATCAGATAAATCTGTGCT	24	19	7	37	19	2	26	14	22
mir-145-5p	GTCCAGTTTTCCCAGGAATCC	2	1	3	92	10	45	4	2	0
mir-16a-3p	TCCAGTATTGCTCGTGCTGCT	37	27	6	28	6	3	19	18	11
mir-430c-3p	TAAGTGCTTTTTGTTGGGGTAG	18	7	11	13	3	37	30	2	33
mir-24a-5p	TGCCTACTGAACTGGTATCAGT	7	4	1	76	5	44	1	3	3
mir-146b-5p	TGAGAACTGAAGTCCATAGATG	2	3	2	73	16	35	7	3	3
mir-199a-5p	CCCAGTGTTCAGACTACCTGTTC	11	3	3	80	9	29	2	5	1
mir-1338-3p	ATCTCAGGTTCGTCAGCCCATG	1	0	1	81	13	16	14	6	9
mir-130d-3p	CAGTGCAATATTAAAAGGGCA	2	1	1	85	4	40	0	7	0
mir-301b-5p	GCTTTGACAATGTTGCACTACT	0	0	0	75	2	58	1	0	0
let-7j-3p	CTGTACAACCTACTGTCTTTCT	10	11	4	26	10	17	23	22	9
mir-449b-5p	AGGCAGTGTCTTGTTAGCTGAT	5	2	12	22	2	30	5	6	48
mir-96-5p	TTTGGCACTAGCACATTTTTGCT	41	6	10	31	0	3	16	14	4
let-7g-3p	CTATACAGTCTACTGTCTTTCT	12	8	1	7	7	18	8	29	28
mir-430a-3p	TAAGTGCTTCTTGTTGGGGTAG	21	7	18	9	0	21	23	8	11
mir-7132a-5p	GACTTGGTCAAAGCTCCTCAGT	0	0	0	105	3	4	0	0	0
mir-499a-5p	TTAAGACTTGTAGTGATGTTTA	0	0	1	41	5	58	0	3	3
mir-25-5p	AGGCGGAGTCTTGGGCAATTGC	7	6	9	33	14	5	11	16	4
mir-430b-3p	AAAGTGCTATTAAGTTGGAGT	6	4	10	1	1	36	10	7	25
mir-101a-5p	TCAGTTATCACTGTGCTGATGC	12	8	3	37	7	13	15	2	2
mir-15e-5p	AAGCAGCACAGAATGGTTTGTG	12	9	3	26	4	2	16	16	8
mir-196a-3p	CTACAACACGAAACTGTCTGA	2	4	13	34	3	25	0	3	12
mir-145-3p	GGATTCCTGGAAATACTGTTCT	0	2	0	37	3	49	0	4	1
mir-449a-5p	AGGCAGTGTAACGTTAGCTGA	5	2	13	15	4	26	0	5	25
mir-1338-5p	AGGACTGTCCAACTTGAGAATG	6	2	6	57	6	11	0	5	0
mir-192a-3p	CCTGTCAGTTATGTAGGCCACT	3	2	3	70	3	8	1	3	0
let-7c-3p	GTTAACTGTACAACCTTCTAGT	1	1	0	48	1	35	0	1	0
mir-16b-3p	CCAATATTAGCTGTGCTGCTTC	4	5	3	36	2	2	20	5	9
mir-301a-3p	CAGTGCAATAGTATTGTCATAGC	2	0	1	55	0	23	0	1	2
mir-33a-3p	CAATGTGTCTGCAGTGCAGTA	28	15	3	16	0	3	8	6	2
mir-194b-3p	AGTGGAGCTGCTGATA	6	0	2	62	1	0	4	0	2
mir-27a-5p	AGGACTTAGCCAGCTTTGTGAAC	0	1	0	33	2	37	0	1	2
mir-489-5p	TGGTCGTATGTATGACGTCATT	29	4	2	12	4	0	3	14	5
mir-21b-3p	CAAGGCGACAACAGTCTGTAGGCTGT	3	0	0	39	1	25	1	3	0
mir-736-3p	TGTAAGATGAACAAAA	16	1	27	1	0	8	14	2	2
mir-460-5p	CCTGCATTGTACACACTGTGCG	23	3	6	10	2	2	5	4	11
mir-152-5p	AAGTTCTGTGATACACTTAGGC	0	0	1	48	3	8	2	3	1
mir-205a-3p	ATTCCCAGTGGGATGAAGC	11	5	4	14	3	4	0	14	10
mir-144-5p	GGATATCATCATATACTGTAAGT	2	0	0	53	2	6	1	0	0
mir-135a-3p	TATAGGGATGGAAGCCATGCA	0	0	1	54	3	4	0	2	0
let-7f-3p	CTATACAATCTATTGCCTTC	1	0	0	12	4	22	20	1	3
mir-216b-3p	TCACAGTGGCTGCTGGGGTTCT	16	3	2	16	1	0	11	6	6
mir-221-5p	ACCTAGCATACAATGTAGATTTCTGT	0	3	0	40	2	14	0	0	0
mir-92a-5p	AGGTTGGGATAGGCAGCAATGCT	0	0	3	23	5	19	0	7	0
mir-148b-3p	TCAGTGCATTACAGAACTTTA	1	1	0	16	2	28	5	2	1
mir-7132b-5p	GACTTGGTCAAAGCTCCTCAGC	0	0	0	45	2	6	2	0	0
mir-107-5p	AGCTTCTTTACAGTGTTGCCTTG	6	9	3	2	0	1	16	3	13
mir-214-3p	ACAGCAGGCACAGACAGGCAGA	4	3	8	20	5	3	2	8	0
mir-15d-3p	GCCGTACTGTGCTGCCGCAG	2	0	6	15	6	6	6	8	4
mir-193-5p	CGGGATCTTGGGGGCGAGATG	0	0	0	40	4	8	0	0	0
mir-125b-3p	ACAGGTGAGGTCCTCGGGAA	0	0	2	34	1	13	0	2	0
mir-146d-3p	CATGGAGCTCAGTTCTTAAG	2	2	2	27	2	11	1	2	1
mir-181c-3p	CTCACTGATCAATGAATGGACA	0	1	0	16	3	27	0	3	0
mir-15a-3p	CAGACCATGAAGAGCTGCTGCT	0	0	0	41	2	6	0	0	0
mir-106b-3p	CCTGCAGTATGAGCACTTCTTT	4	0	0	11	2	2	16	3	6
mir-26b-3p	CCTATTCTGCATGACTTGGTTC	1	2	0	27	3	7	0	1	0
mir-29a-3p	TAGCACCATTTGAAATCAGT	2	1	0	27	3	4	0	0	0
mir-2184-5p	AACAGTAAGAGTTTATGTGCT	4	0	1	8	2	12	0	9	1
mir-375-5p	ACGTTGAGCCACACGCACAA	3	0	2	17	8	1	2	3	0
mir-139-3p	TGGAGATATGGCTCTGTTGGAAT	1	3	1	20	1	1	3	5	0
mir-338a-5p	AACAATATCCTGATGCTGCAT	0	1	1	17	0	8	1	1	6
mir-153b-5p	TCATTTTTGTGATGTTGCAGCT	11	1	3	3	3	0	10	2	0
mir-212b-5p	ACCTTGGCTCTAGACTGCTTACT	7	0	1	9	7	6	0	0	0
mir-148b-5p	AAGTTCGGTGATACACTTCGACT	0	0	0	12	0	13	0	0	5
mir-23a-5p	GGATTCCTGGCAGAGTGATTT	0	1	0	7	3	5	8	0	5
mir-214-5p	TGCCTGTCTACACTTGCTGTGC	2	0	1	0	10	6	3	4	3
mir-27c-5p	AGAGCTTAGCTAATTGGTGAG	0	0	1	10	0	16	0	0	0
mir-462a-3p	CCTGGATGTGGGTTCCGTCT	7	3	0	4	2	7	0	1	1
mir-146b-3p	ATCTATGGACTCAATTCTTCT	0	0	0	12	0	13	0	0	0
mir-153a-3p	TTGCATAGTCACAAAAATGATC	2	4	0	12	3	0	0	1	1
mir-19d-5p	GCTTTGCGGGGTGGGCAGTCAG	1	1	2	12	0	2	1	1	3
mir-8162-3p	TCACAACGGATCTGGGATCAGT	0	0	0	21	0	2	0	0	0
mir-8160-3p	CCAGCACTGGTGTTATTGGGA	3	2	0	11	0	0	0	0	6
mir-182-3p	TGGTTCTAGACTTGCCAACA	0	6	0	7	1	5	0	0	2
mir-459-5p	TCAGTAACAAGGATTCATCCTGT	0	0	3	3	0	5	2	0	8
mir-499b-3p	AACATCACTTTAAGTCTGTGC	0	1	0	1	3	4	4	2	5
mir-21a-3p	CGACAACGGTCTGTAAGCTGT	2	0	0	14	0	0	1	1	0
mir-196b-3p	CAGGAACCTGAAACTACCTGAA	0	3	0	9	0	4	0	0	1
mir-10b-3p	ACAGATTCGATTCTAGGGGAGT	0	1	2	4	0	5	3	2	0
mir-725-5p	AGCTAGAAACCTTGCCTGAGAT	2	0	0	15	0	0	0	0	0
mir-18a-3p	ACTGCCCTAGTTGCTCCTTCT	1	0	0	5	0	4	7	0	0
mir-10a-3p	CAAATTCGTGTCTAAGGGAGT	0	1	2	6	0	6	0	0	1
mir-7132a-3p	TGAGAAGTTTGGAACAAGT	0	0	0	10	1	5	0	0	0
mir-2187-3p	TTACAGGCTATGCTAATCTG	0	0	1	9	2	3	0	0	1
mir-723-5p	GGCAGCTTTGAATGATGTTACTT	3	1	0	0	1	1	6	2	1
mir-143-5p	GGTGCAGTGCTGCATCTCTGGTC	0	1	0	5	0	3	4	1	0
mir-92b-5p	GTGTGGGATGTGGTGCACTGTT	0	0	1	7	0	5	0	0	1
mir-130d-5p	GCCCTTTTACTGCTGTACTACT	0	1	0	10	1	1	0	0	0
mir-27b-5p	AGAGCTTAGCTGATTGGTGAAC	0	1	0	2	1	0	5	3	1
mir-724-3p	CAGCCACACCTTCCTTTTAAGA	4	0	0	6	2	0	0	0	1
mir-430c-5p	AACCCTAACAAAAGCATTGACT	0	0	1	4	3	1	0	4	0
mir-8164-5p	CAGAGGTATTGTAATATCGTG	2	0	0	1	0	2	3	3	0
mir-23b-5p	GGGTTCCTGGCGTGCTGATTT	0	0	2	9	0	0	0	0	0
mir-722-5p	TGAAACGTTTTAGCCAAAAATG	0	2	0	8	0	0	0	0	0
mir-727-3p	GTTGAGGCGAGTTGAAGACT	0	2	0	3	1	1	2	0	1
mir-20b-3p	ACTGCAGTGTGTGCACTTCAAGT	5	1	0	0	0	0	4	0	0
mir-8161-3p	CCAGCGCTGGTGTTATTGGGA	0	1	2	7	0	0	0	0	0
mir-203b-5p	AGTGGTTCTTGACAGTTCAACA	0	0	0	8	1	1	0	0	0
