# Supplementary material for: Heterogenic Origin of Micro RNAs in Atlantic Salmon (Salmo salar) Seminal Plasma
Source: Int J Mol Sci. 2020 Apr 15;21(8):2723. doi: 10.3390/ijms21082723 (PMC7216159; doi:10.3390/ijms21082723)
Supplement: Supplementary file 1 [file ijms-21-02723-s001.zip › Table S2.xlsx]

## Sheet: Sheet1
Predicted miRNA targets and their assigned GO-term annotation
Gene Accession	NM accession	miRNA	Description	#GO	GO IDs	GO Names	InterPro IDs	InterPro GO IDs	InterPro GO Names
gi|185132382	NM_001123654.1	mir-20b-3p	signal transducer and activator of transcription 1 alpha	13	F:GO:0003677; F:GO:0003700; C:GO:0005634; C:GO:0005737; P:GO:0007165; F:GO:0008134; P:GO:0035457; F:GO:0042803; P:GO:0051091; P:GO:0071346; P:GO:0071357; F:GO:0097677; F:GO:1990782	F:DNA binding; F:DNA-binding transcription factor activity; C:nucleus; C:cytoplasm; P:signal transduction; F:transcription factor binding; P:cellular response to interferon-alpha; F:protein homodimerization activity; P:positive regulation of DNA-binding transcription factor activity; P:cellular response to interferon-gamma; P:cellular response to type I interferon; F:STAT family protein binding; …	IPR013799 (SMART); IPR013801 (PFAM); IPR000980 (PFAM); G3DSA:1.20.1050.20 (GENE3D); IPR013800 (PFAM); G3DSA:1.10.238.10 (GENE3D); IPR012345 (G3DSA:2.60.40.GENE3D); IPR013799 (PFAM); IPR036535 (G3DSA:1.10.532.GENE3D); IPR036860 (G3DSA:3.30.505.GENE3D); IPR022752 (PFAM); IPR038295 (G3DSA:1.10.8.GENE3D); IPR001217 (PANTHER); PTHR11801:SF18 (PANTHER); IPR000980 (PROSITE_PROFILES); IPR035859 (CDD); IP…	F:GO:0003677; F:GO:0003700; C:GO:0005634; P:GO:0006355; P:GO:0007165	F:DNA binding; F:DNA-binding transcription factor activity; C:nucleus; P:regulation of transcription, DNA-templated; P:signal transduction
gi|213513559	NM_001141904.1	mir-92a-5p mir-92b-3p	fibroblast growth factor 1	12	P:GO:0001525; F:GO:0005104; C:GO:0005576; C:GO:0005634; C:GO:0005829; C:GO:0005938; F:GO:0008083; F:GO:0008201; P:GO:0008543; P:GO:0010469; P:GO:0030154; P:GO:0051781	P:angiogenesis; F:fibroblast growth factor receptor binding; C:extracellular region; C:nucleus; C:cytosol; C:cell cortex; F:growth factor activity; F:heparin binding; P:fibroblast growth factor receptor signaling pathway; P:regulation of signaling receptor activity; P:cell differentiation; P:positive regulation of cell division	IPR002209 (PRINTS); PR00262 (PRINTS); IPR002209 (SMART); G3DSA:2.80.10.50 (GENE3D); IPR002209 (PFAM); IPR028210 (PTHR11486:PANTHER); IPR002209 (PANTHER); IPR002209 (CDD); IPR008996 (SUPERFAMILY)	F:GO:0005104; C:GO:0005576; F:GO:0008083; P:GO:0008543	F:fibroblast growth factor receptor binding; C:extracellular region; F:growth factor activity; P:fibroblast growth factor receptor signaling pathway
gi|211971030	NM_001136553.1	mir-17-3p	polyunsaturated fatty acid elongase elov12	12	C:GO:0005789; P:GO:0006636; F:GO:0009922; C:GO:0016021; P:GO:0019367; P:GO:0034626; P:GO:0042759; P:GO:0042761; F:GO:0102336; F:GO:0102337; F:GO:0102338; F:GO:0102756	C:endoplasmic reticulum membrane; P:unsaturated fatty acid biosynthetic process; F:fatty acid elongase activity; C:integral component of membrane; P:fatty acid elongation, saturated fatty acid; P:fatty acid elongation, polyunsaturated fatty acid; P:long-chain fatty acid biosynthetic process; P:very long-chain fatty acid biosynthetic process; F:3-oxo-arachidoyl-CoA synthase activity; F:3-oxo-cerot…	IPR002076 (PFAM); mobidb-lite (MOBIDB_LITE); IPR033680 (PTHR11157:PANTHER); IPR002076 (PANTHER); IPR033680 (HAMAP)	C:GO:0005783; F:GO:0009922; C:GO:0016021; P:GO:0019367; P:GO:0042761	C:endoplasmic reticulum; F:fatty acid elongase activity; C:integral component of membrane; P:fatty acid elongation, saturated fatty acid; P:very long-chain fatty acid biosynthetic process
gi|224177482	NM_001145424.1	mir-103-3p	signal transducer and activator of transcription 2	12	F:GO:0003677; F:GO:0003700; C:GO:0005634; C:GO:0005737; P:GO:0007165; F:GO:0008134; P:GO:0035457; P:GO:0051091; P:GO:0071346; P:GO:0071357; F:GO:0097677; F:GO:1990782	F:DNA binding; F:DNA-binding transcription factor activity; C:nucleus; C:cytoplasm; P:signal transduction; F:transcription factor binding; P:cellular response to interferon-alpha; P:positive regulation of DNA-binding transcription factor activity; P:cellular response to interferon-gamma; P:cellular response to type I interferon; F:STAT family protein binding; F:protein tyrosine kinase binding	IPR013799 (SMART); IPR000980 (PFAM); G3DSA:1.10.238.10 (GENE3D); G3DSA:1.20.1050.20 (GENE3D); IPR036535 (G3DSA:1.10.532.GENE3D); IPR013801 (PFAM); IPR012345 (G3DSA:2.60.40.GENE3D); IPR013799 (PFAM); IPR036860 (G3DSA:3.30.505.GENE3D); IPR013800 (PFAM); IPR001217 (PANTHER); PTHR11801:SF51 (PANTHER); IPR000980 (PROSITE_PROFILES); IPR036535 (SUPERFAMILY); IPR008967 (SUPERFAMILY); IPR015988 (SUPERFAMI…	F:GO:0003677; F:GO:0003700; C:GO:0005634; P:GO:0006355; P:GO:0007165	F:DNA binding; F:DNA-binding transcription factor activity; C:nucleus; P:regulation of transcription, DNA-templated; P:signal transduction
gi|213511411	NM_001139707.1	mir-24b-3p	adenylate kinase 1-2	10	F:GO:0004017; F:GO:0004550; F:GO:0005524; C:GO:0005737; P:GO:0006165; P:GO:0006172; P:GO:0009142; P:GO:0046033; P:GO:0046034; P:GO:0046940	F:adenylate kinase activity; F:nucleoside diphosphate kinase activity; F:ATP binding; C:cytoplasm; P:nucleoside diphosphate phosphorylation; P:ADP biosynthetic process; P:nucleoside triphosphate biosynthetic process; P:AMP metabolic process; P:ATP metabolic process; P:nucleoside monophosphate phosphorylation	IPR000850 (PRINTS); PF00406 (PFAM); G3DSA:3.40.50.300 (GENE3D); IPR006267 (TIGRFAM); IPR000850 (PANTHER); PTHR23359:SF59 (PANTHER); IPR000850 (HAMAP); IPR028582 (HAMAP); IPR000850 (CDD); IPR027417 (SUPERFAMILY)	F:GO:0004017; F:GO:0004550; F:GO:0005524; C:GO:0005737; P:GO:0006139; P:GO:0009142; F:GO:0019205; P:GO:0046034	F:adenylate kinase activity; F:nucleoside diphosphate kinase activity; F:ATP binding; C:cytoplasm; P:nucleobase-containing compound metabolic process; P:nucleoside triphosphate biosynthetic process; F:nucleobase-containing compound kinase activity; P:ATP metabolic process
gi|213514881	NM_001140383.1	mir-128-5p mir-139-5p mir-148b-5p	lissencephaly-1 homolog A isoform X1	10	P:GO:0000132; C:GO:0005737; C:GO:0005815; C:GO:0005874; C:GO:0005875; P:GO:0007399; P:GO:0030154; P:GO:0051012; P:GO:0051301; F:GO:0070840	P:establishment of mitotic spindle orientation; C:cytoplasm; C:microtubule organizing center; C:microtubule; C:microtubule associated complex; P:nervous system development; P:cell differentiation; P:microtubule sliding; P:cell division; F:dynein complex binding	IPR020472 (PRINTS); IPR001680 (SMART); IPR006594 (SMART); G3DSA:1.20.960.30 (GENE3D); IPR017252 (PIRSF); IPR001680 (PFAM); IPR006594 (PFAM); IPR015943 (G3DSA:2.130.10.GENE3D); PTHR44129:SF2 (PANTHER); PTHR44129 (PANTHER); IPR006594 (PROSITE_PROFILES); IPR001680 (PROSITE_PROFILES); IPR017986 (PROSITE_PROFILES); IPR001680 (PROSITE_PROFILES); IPR001680 (PROSITE_PROFILES); IPR001680 (PROSITE_PROFILES…	F:GO:0005515	F:protein binding
gi|259155430	NM_001165302.1	mir-216b-3p mir-21b-5p mir-221-3p mir-727-5p	translation initiation factor eIF-2B subunit epsilon	10	F:GO:0003743; F:GO:0005085; C:GO:0005851; P:GO:0006413; P:GO:0009408; P:GO:0014002; P:GO:0014003; P:GO:0034976; P:GO:0042552; P:GO:0050852	F:translation initiation factor activity; F:guanyl-nucleotide exchange factor activity; C:eukaryotic translation initiation factor 2B complex; P:translational initiation; P:response to heat; P:astrocyte development; P:oligodendrocyte development; P:response to endoplasmic reticulum stress; P:myelination; P:T cell receptor signaling pathway	IPR003307 (SMART); G3DSA:2.160.10.10 (GENE3D); IPR001451 (PFAM); G3DSA:2.160.10.10 (GENE3D); IPR003307 (PFAM); IPR029044 (G3DSA:3.90.550.GENE3D); IPR016021 (G3DSA:1.25.40.GENE3D); mobidb-lite (MOBIDB_LITE); mobidb-lite (MOBIDB_LITE); mobidb-lite (MOBIDB_LITE); mobidb-lite (MOBIDB_LITE); PTHR22572:SF7 (PANTHER); PTHR22572 (PANTHER); IPR003307 (PROSITE_PROFILES); IPR035543 (CDD); cd11558 (CDD); cd0…	F:GO:0005515	F:protein binding
gi|213513885	NM_001139922.1	mir-18a-3p	AKT-interacting protein	9	C:GO:0005829; C:GO:0005886; P:GO:0006915; P:GO:0007032; P:GO:0007040; P:GO:0008333; P:GO:0015031; P:GO:0045022; C:GO:0070695	C:cytosol; C:plasma membrane; P:apoptotic process; P:endosome organization; P:lysosome organization; P:endosome to lysosome transport; P:protein transport; P:early endosome to late endosome transport; C:FHF complex	SM00212 (SMART); IPR016135 (G3DSA:3.10.110.GENE3D); IPR000608 (PFAM); mobidb-lite (MOBIDB_LITE); mobidb-lite (MOBIDB_LITE); mobidb-lite (MOBIDB_LITE); PTHR44255 (PANTHER); IPR000608 (PROSITE_PROFILES); IPR016135 (SUPERFAMILY)	no GO terms	no GO terms
gi|291190593	NM_001173915.1	mir-1338-3p mir-150-5p	aquaporin 8b	9	P:GO:0006833; F:GO:0015250; F:GO:0015254; F:GO:0015265; P:GO:0015793; C:GO:0016021; C:GO:0031526; P:GO:0071918; C:GO:1990794	P:water transport; F:water channel activity; F:glycerol channel activity; F:urea channel activity; P:glycerol transport; C:integral component of membrane; C:brush border membrane; P:urea transmembrane transport; C:basolateral part of cell	IPR023277 (PRINTS); IPR000425 (PRINTS); IPR023271 (G3DSA:1.20.1080.GENE3D); IPR000425 (PFAM); IPR034294 (PANTHER); PTHR19139:SF123 (PANTHER); IPR023271 (SUPERFAMILY)	F:GO:0015267; C:GO:0016020; P:GO:0055085	F:channel activity; C:membrane; P:transmembrane transport
gi|213515319	NM_001140897.1	mir-143-5p mir-19a-3p mir-8157-3p	CID2B_ONCMYRecName: Full=CDGSH iron-sulfur domain-containing protein 2B	9	P:GO:0000422; C:GO:0005741; C:GO:0005789; P:GO:0010259; P:GO:0010506; C:GO:0016021; F:GO:0042803; F:GO:0046872; F:GO:0051537	P:autophagy of mitochondrion; C:mitochondrial outer membrane; C:endoplasmic reticulum membrane; P:multicellular organism aging; P:regulation of autophagy; C:integral component of membrane; F:protein homodimerization activity; F:metal ion binding; F:2 iron, 2 sulfur cluster binding	IPR018967 (SMART); IPR018967 (PFAM); G3DSA:3.40.5.90 (GENE3D); IPR019610 (PFAM); PTHR13680 (PANTHER); PTHR13680:SF2 (PANTHER)	C:GO:0043231; F:GO:0051537	C:intracellular membrane-bounded organelle; F:2 iron, 2 sulfur cluster binding
gi|213512681	NM_001140080.1	mir-181c-5p mir-19d-5p	enolase-phosphatase E1	9	F:GO:0000287; C:GO:0005634; C:GO:0005737; P:GO:0016311; P:GO:0019284; P:GO:0019509; F:GO:0043715; F:GO:0043716; F:GO:0043874	F:magnesium ion binding; C:nucleus; C:cytoplasm; P:dephosphorylation; P:L-methionine salvage from S-adenosylmethionine; P:L-methionine salvage from methylthioadenosine; F:2,3-diketo-5-methylthiopentyl-1-phosphate enolase activity; F:2-hydroxy-3-keto-5-methylthiopentenyl-1-phosphate phosphatase activity; F:acireductone synthase activity	IPR006439 (TIGRFAM); G3DSA:1.10.720.60 (GENE3D); PF00702 (PFAM); IPR023943 (TIGRFAM); IPR023214 (G3DSA:3.40.50.GENE3D); PTHR20371 (PANTHER); IPR023943 (HAMAP); IPR027511 (HAMAP); IPR023943 (CDD); IPR036412 (SUPERFAMILY)	F:GO:0000287; F:GO:0016787; P:GO:0019509; F:GO:0043874	F:magnesium ion binding; F:hydrolase activity; P:L-methionine salvage from methylthioadenosine; F:acireductone synthase activity
gi|213514581	NM_001140409.1	mir-21b-5p mir-730a-5p	F-box/LRR-repeat protein 15	9	P:GO:0000086; F:GO:0004842; C:GO:0005737; P:GO:0009953; P:GO:0016567; C:GO:0019005; P:GO:0030282; P:GO:0030513; P:GO:0031146	P:G2/M transition of mitotic cell cycle; F:ubiquitin-protein transferase activity; C:cytoplasm; P:dorsal/ventral pattern formation; P:protein ubiquitination; C:SCF ubiquitin ligase complex; P:bone mineralization; P:positive regulation of BMP signaling pathway; P:SCF-dependent proteasomal ubiquitin-dependent protein catabolic process	IPR006553 (SMART); IPR032675 (G3DSA:3.80.10.GENE3D); IPR001810 (PFAM); PTHR44417:SF2 (PANTHER); PTHR44417 (PANTHER); IPR036047 (SUPERFAMILY); SSF52047 (SUPERFAMILY)	F:GO:0005515	F:protein binding
gi|291190291	NM_001173757.1	mir-193-5p	mRNA-capping enzyme isoform X1	9	F:GO:0004484; F:GO:0004651; F:GO:0004725; F:GO:0005525; C:GO:0005634; P:GO:0006370; F:GO:0008138; P:GO:0035335; P:GO:0098507	F:mRNA guanylyltransferase activity; F:polynucleotide 5'-phosphatase activity; F:protein tyrosine phosphatase activity; F:GTP binding; C:nucleus; P:7-methylguanosine mRNA capping; F:protein tyrosine/serine/threonine phosphatase activity; P:peptidyl-tyrosine dephosphorylation; P:polynucleotide 5' dephosphorylation	G3DSA:2.40.50.140 (GENE3D); G3DSA:3.30.470.30 (GENE3D); IPR001339 (PFAM); IPR000340 (PFAM); IPR029021 (G3DSA:3.90.190.GENE3D); IPR017074 (PIRSF); G3DSA:3.30.1490.430 (GENE3D); IPR013846 (PFAM); mobidb-lite (MOBIDB_LITE); mobidb-lite (MOBIDB_LITE); mobidb-lite (MOBIDB_LITE); mobidb-lite (MOBIDB_LITE); PTHR10367 (PANTHER); IPR000387 (PROSITE_PROFILES); cd07895 (CDD); SSF56091 (SUPERFAMILY); IPR0290…	F:GO:0004484; F:GO:0004651; C:GO:0005634; P:GO:0006370; F:GO:0008138; P:GO:0016311; F:GO:0016791	F:mRNA guanylyltransferase activity; F:polynucleotide 5'-phosphatase activity; C:nucleus; P:7-methylguanosine mRNA capping; F:protein tyrosine/serine/threonine phosphatase activity; P:dephosphorylation; F:phosphatase activity
gi|224177476	NM_001145421.1	mir-101b-5p mir-193-5p mir-19d-5p mir-20a-3p	oxysterols receptor LXR-alpha	9	F:GO:0003700; F:GO:0003707; C:GO:0005634; P:GO:0006355; P:GO:0006508; F:GO:0008270; P:GO:0043401; F:GO:0043565; F:GO:0102009	F:DNA-binding transcription factor activity; F:steroid hormone receptor activity; C:nucleus; P:regulation of transcription, DNA-templated; P:proteolysis; F:zinc ion binding; P:steroid hormone mediated signaling pathway; F:sequence-specific DNA binding; F:proline dipeptidase activity	IPR001628 (PRINTS); IPR023257 (PRINTS); IPR001723 (PRINTS); IPR000536 (SMART); IPR001628 (SMART); IPR001628 (PFAM); G3DSA:1.10.565.10 (GENE3D); IPR013088 (G3DSA:3.30.50.GENE3D); IPR000536 (PFAM); mobidb-lite (MOBIDB_LITE); mobidb-lite (MOBIDB_LITE); PTHR24082:SF259 (PANTHER); PTHR24082 (PANTHER); IPR000536 (PROSITE_PROFILES); IPR001628 (PROSITE_PROFILES); cd07160 (CDD); cd06954 (CDD); SSF57716 (S…	F:GO:0003677; F:GO:0003700; F:GO:0003707; C:GO:0005634; P:GO:0006355; F:GO:0008270; F:GO:0043565	F:DNA binding; F:DNA-binding transcription factor activity; F:steroid hormone receptor activity; C:nucleus; P:regulation of transcription, DNA-templated; F:zinc ion binding; F:sequence-specific DNA binding
gi|213513494	NM_001140204.1	mir-10d-5p mir-125b-3p mir-19d-5p	P2X purinoceptor 4	9	F:GO:0001614; F:GO:0004931; F:GO:0005524; C:GO:0005887; P:GO:0033198; P:GO:0035590; P:GO:0060079; P:GO:0098655; C:GO:0098794	F:purinergic nucleotide receptor activity; F:extracellularly ATP-gated cation channel activity; F:ATP binding; C:integral component of plasma membrane; P:response to ATP; P:purinergic nucleotide receptor signaling pathway; P:excitatory postsynaptic potential; P:cation transmembrane transport; C:postsynapse	IPR001429 (PRINTS); IPR003045 (PRINTS); IPR001429 (TIGRFAM); IPR027309 (G3DSA:2.60.490.GENE3D); IPR001429 (PIRSF); G3DSA:1.10.287.940 (GENE3D); PF00864 (PFAM); PTHR10125:SF18 (PANTHER); PTHR10125 (PANTHER)	F:GO:0001614; F:GO:0004931; F:GO:0005216; F:GO:0005524; C:GO:0005887; P:GO:0006811; C:GO:0016020; P:GO:0033198; P:GO:0098655	F:purinergic nucleotide receptor activity; F:extracellularly ATP-gated cation channel activity; F:ion channel activity; F:ATP binding; C:integral component of plasma membrane; P:ion transport; C:membrane; P:response to ATP; P:cation transmembrane transport
gi|213513119	NM_001141815.1	mir-19d-5p	sodium-dependent neutral amino acid transporter B(0)AT1 isoform X1	9	F:GO:0005295; F:GO:0005328; C:GO:0005737; C:GO:0005886; P:GO:0006836; P:GO:0015820; C:GO:0016021; P:GO:0055085; F:GO:0070728	F:neutral amino acid:sodium symporter activity; F:neurotransmitter:sodium symporter activity; C:cytoplasm; C:plasma membrane; P:neurotransmitter transport; P:leucine transport; C:integral component of membrane; P:transmembrane transport; F:leucine binding	IPR000175 (PRINTS); IPR000175 (PFAM); PTHR11616:SF125 (PANTHER); IPR000175 (PANTHER); IPR000175 (PROSITE_PROFILES); IPR037272 (SUPERFAMILY)	F:GO:0005328; C:GO:0016021	F:neurotransmitter:sodium symporter activity; C:integral component of membrane
gi|239787123	NM_001161693.1	mir-130b-3p mir-7132a-5p mir-7132b-5p mir-727-5p	TLR8-like precursor	9	P:GO:0002755; F:GO:0003677; F:GO:0003723; F:GO:0004888; P:GO:0006954; C:GO:0016021; P:GO:0034158; P:GO:0050707; P:GO:0051607	P:MyD88-dependent toll-like receptor signaling pathway; F:DNA binding; F:RNA binding; F:transmembrane signaling receptor activity; P:inflammatory response; C:integral component of membrane; P:toll-like receptor 8 signaling pathway; P:regulation of cytokine secretion; P:defense response to virus	SM00365 (SMART); IPR000483 (SMART); IPR000157 (SMART); IPR003591 (SMART); IPR000157 (PFAM); IPR032675 (G3DSA:3.80.10.GENE3D); IPR035897 (G3DSA:3.40.50.GENE3D); IPR001611 (PFAM); PTHR44312 (PANTHER); IPR027175 (PTHR44312:PANTHER); IPR000157 (PROSITE_PROFILES); IPR001611 (PROSITE_PROFILES); IPR001611 (PROSITE_PROFILES); IPR001611 (PROSITE_PROFILES); IPR001611 (PROSITE_PROFILES); IPR001611 (PROSITE_…	P:GO:0002755; F:GO:0003677; F:GO:0003723; F:GO:0004888; F:GO:0005515; P:GO:0006954; P:GO:0007165; C:GO:0016021; P:GO:0034158; P:GO:0045089; P:GO:0050707; P:GO:0051607	P:MyD88-dependent toll-like receptor signaling pathway; F:DNA binding; F:RNA binding; F:transmembrane signaling receptor activity; F:protein binding; P:inflammatory response; P:signal transduction; C:integral component of membrane; P:toll-like receptor 8 signaling pathway; P:positive regulation of innate immune response; P:regulation of cytokine secretion; P:defense response to virus
gi|304434756	NM_001140895.2	mir-8157-3p	Trypsin precursor	9	F:GO:0004252; C:GO:0005576; C:GO:0005623; P:GO:0006508; P:GO:0032094; P:GO:0042594; P:GO:0044256; P:GO:1900017; P:GO:2000484	F:serine-type endopeptidase activity; C:extracellular region; C:cell; P:proteolysis; P:response to food; P:response to starvation; P:protein digestion; P:positive regulation of cytokine production involved in inflammatory response; P:positive regulation of interleukin-8 secretion	IPR001314 (PRINTS); IPR001254 (SMART); G3DSA:2.40.10.10 (GENE3D); G3DSA:2.40.10.10 (GENE3D); G3DSA:2.40.10.10 (GENE3D); IPR001254 (PFAM); PTHR24264 (PANTHER); PTHR24264:SF6 (PANTHER); IPR001254 (PROSITE_PROFILES); IPR001254 (CDD); IPR009003 (SUPERFAMILY)	F:GO:0004252; P:GO:0006508	F:serine-type endopeptidase activity; P:proteolysis
gi|213514091	NM_001140292.1	let-7b-5p let-7h-5p	tubulin beta-3 chain isoform X1	9	F:GO:0003924; F:GO:0004930; F:GO:0005200; F:GO:0005525; C:GO:0005874; P:GO:0007010; P:GO:0007017; P:GO:0007186; C:GO:0016021	F:GTPase activity; F:G protein-coupled receptor activity; F:structural constituent of cytoskeleton; F:GTP binding; C:microtubule; P:cytoskeleton organization; P:microtubule-based process; P:G protein-coupled receptor signaling pathway; C:integral component of membrane	IPR002453 (PRINTS); IPR000217 (PRINTS); IPR018316 (SMART); IPR003008 (SMART); IPR023123 (G3DSA:1.10.287.GENE3D); IPR003008 (PFAM); IPR036525 (G3DSA:3.40.50.GENE3D); IPR037103 (G3DSA:3.30.1330.GENE3D); IPR018316 (PFAM); mobidb-lite (MOBIDB_LITE); mobidb-lite (MOBIDB_LITE); mobidb-lite (MOBIDB_LITE); IPR002453 (PTHR11588:PANTHER); IPR000217 (PANTHER); cd02187 (CDD); IPR008280 (SUPERFAMILY); IPR0365…	F:GO:0003924; F:GO:0005200; F:GO:0005525; C:GO:0005874; P:GO:0007017	F:GTPase activity; F:structural constituent of cytoskeleton; F:GTP binding; C:microtubule; P:microtubule-based process
gi|213512197	NM_001141755.1	mir-23a-3p mir-23b-3p mir-449b-5p	DNA-(apurinic or apyrimidinic site) lyase-like	8	F:GO:0003677; F:GO:0004519; C:GO:0005634; C:GO:0005739; P:GO:0006281; F:GO:0046872; P:GO:0090305; F:GO:0140078	F:DNA binding; F:endonuclease activity; C:nucleus; C:mitochondrion; P:DNA repair; F:metal ion binding; P:nucleic acid phosphodiester bond hydrolysis; F:class I DNA-(apurinic or apyrimidinic site) endonuclease activity	IPR005135 (PFAM); IPR004808 (TIGRFAM); IPR036691 (G3DSA:3.60.10.GENE3D); TIGR00195 (TIGRFAM); mobidb-lite (MOBIDB_LITE); mobidb-lite (MOBIDB_LITE); IPR004808 (PANTHER); PTHR22748:SF6 (PANTHER); IPR004808 (PROSITE_PROFILES); cd09087 (CDD); IPR036691 (SUPERFAMILY)	F:GO:0004518; P:GO:0006281	F:nuclease activity; P:DNA repair
gi|356640282	NM_001252366.1	mir-130d-5p mir-30d-3p mir-725-3p	estrogen receptor beta 2 isoform X1	8	F:GO:0003700; F:GO:0005496; C:GO:0005634; P:GO:0006355; F:GO:0008270; F:GO:0030284; P:GO:0030520; F:GO:0043565	F:DNA-binding transcription factor activity; F:steroid binding; C:nucleus; P:regulation of transcription, DNA-templated; F:zinc ion binding; F:estrogen receptor activity; P:intracellular estrogen receptor signaling pathway; F:sequence-specific DNA binding	IPR001628 (PRINTS); IPR001723 (PRINTS); IPR001628 (SMART); IPR000536 (SMART); G3DSA:1.10.565.10 (GENE3D); IPR028355 (PIRSF); IPR001628 (PFAM); IPR013088 (G3DSA:3.30.50.GENE3D); IPR024178 (PIRSF); IPR021064 (PFAM); IPR000536 (PFAM); mobidb-lite (MOBIDB_LITE); mobidb-lite (MOBIDB_LITE); mobidb-lite (MOBIDB_LITE); mobidb-lite (MOBIDB_LITE); PTHR24084:SF1 (PANTHER); PTHR24084 (PANTHER); IPR001628 (PR…	F:GO:0003677; F:GO:0003700; F:GO:0003707; F:GO:0005496; C:GO:0005634; P:GO:0006355; F:GO:0008270; F:GO:0030284; P:GO:0030520; F:GO:0043565	F:DNA binding; F:DNA-binding transcription factor activity; F:steroid hormone receptor activity; F:steroid binding; C:nucleus; P:regulation of transcription, DNA-templated; F:zinc ion binding; F:estrogen receptor activity; P:intracellular estrogen receptor signaling pathway; F:sequence-specific DNA binding
gi|213510793	NM_001141129.1	mir-19d-5p	Eukaryotic translation initiation factor 6	8	F:GO:0003743; C:GO:0005730; C:GO:0005737; P:GO:0006413; P:GO:0042256; P:GO:0042273; F:GO:0043022; F:GO:0043023	F:translation initiation factor activity; C:nucleolus; C:cytoplasm; P:translational initiation; P:mature ribosome assembly; P:ribosomal large subunit biogenesis; F:ribosome binding; F:ribosomal large subunit binding	IPR002769 (SMART); G3DSA:3.75.10.10 (GENE3D); IPR002769 (PFAM); IPR002769 (PIRSF); IPR002769 (TIGRFAM); IPR002769 (PANTHER); IPR002769 (HAMAP); IPR002769 (CDD); SSF55909 (SUPERFAMILY)	P:GO:0042256; F:GO:0043022	P:mature ribosome assembly; F:ribosome binding
gi|187107125	NM_001126230.1	mir-192b-5p mir-92a-5p	follicle stimulating hormone receptor precursor	8	F:GO:0004963; F:GO:0004996; C:GO:0005886; C:GO:0016021; P:GO:0032354; P:GO:0034699; P:GO:0038194; P:GO:0042699	F:follicle-stimulating hormone receptor activity; F:thyroid-stimulating hormone receptor activity; C:plasma membrane; C:integral component of membrane; P:response to follicle-stimulating hormone; P:response to luteinizing hormone; P:thyroid-stimulating hormone signaling pathway; P:follicle-stimulating hormone signaling pathway	IPR002274 (PRINTS); IPR000276 (PRINTS); IPR002131 (PRINTS); G3DSA:1.20.1070.10 (GENE3D); IPR032675 (G3DSA:3.80.10.GENE3D); IPR000276 (PFAM); IPR026906 (PFAM); IPR002272 (PTHR24372:PANTHER); IPR002272 (PTHR24372:PANTHER); IPR034298 (PANTHER); IPR034298 (PANTHER); IPR017452 (PROSITE_PROFILES); cd15136 (CDD); SSF52058 (SUPERFAMILY); SSF81321 (SUPERFAMILY)	F:GO:0004930; F:GO:0004963; F:GO:0004996; P:GO:0007186; C:GO:0016021; F:GO:0016500	F:G protein-coupled receptor activity; F:follicle-stimulating hormone receptor activity; F:thyroid-stimulating hormone receptor activity; P:G protein-coupled receptor signaling pathway; C:integral component of membrane; F:protein-hormone receptor activity
gi|185135725	NM_001123610.1	mir-192b-5p	follicle-stimulating hormone receptor precursor	8	F:GO:0004963; F:GO:0004996; C:GO:0005886; C:GO:0016021; P:GO:0032354; P:GO:0034699; P:GO:0038194; P:GO:0042699	F:follicle-stimulating hormone receptor activity; F:thyroid-stimulating hormone receptor activity; C:plasma membrane; C:integral component of membrane; P:response to follicle-stimulating hormone; P:response to luteinizing hormone; P:thyroid-stimulating hormone signaling pathway; P:follicle-stimulating hormone signaling pathway	IPR002274 (PRINTS); IPR002131 (PRINTS); IPR000276 (PRINTS); G3DSA:1.20.1070.10 (GENE3D); IPR032675 (G3DSA:3.80.10.GENE3D); IPR026906 (PFAM); IPR000276 (PFAM); IPR002272 (PTHR24372:PANTHER); IPR034298 (PANTHER); IPR017452 (PROSITE_PROFILES); cd15136 (CDD); SSF52058 (SUPERFAMILY); SSF81321 (SUPERFAMILY)	F:GO:0004930; F:GO:0004963; F:GO:0004996; P:GO:0007186; C:GO:0016021; F:GO:0016500	F:G protein-coupled receptor activity; F:follicle-stimulating hormone receptor activity; F:thyroid-stimulating hormone receptor activity; P:G protein-coupled receptor signaling pathway; C:integral component of membrane; F:protein-hormone receptor activity
gi|304434613	NM_001141332.2	mir-30d-3p mir-92b-3p	interferon-induced, double-stranded RNA-activated protein kinase	8	F:GO:0003725; F:GO:0004674; P:GO:0008285; P:GO:0009615; P:GO:0009636; P:GO:0010998; P:GO:0042981; P:GO:0045071	F:double-stranded RNA binding; F:protein serine/threonine kinase activity; P:negative regulation of cell population proliferation; P:response to virus; P:response to toxic substance; P:regulation of translational initiation by eIF2 alpha phosphorylation; P:regulation of apoptotic process; P:negative regulation of viral genome replication	IPR014720 (SMART); G3DSA:3.30.160.20 (GENE3D); IPR014720 (PFAM); G3DSA:3.30.160.20 (GENE3D); IPR033366 (PTHR11042:PANTHER); PTHR11042 (PANTHER); IPR014720 (PROSITE_PROFILES); IPR014720 (PROSITE_PROFILES); IPR014720 (CDD); IPR014720 (CDD); SSF54768 (SUPERFAMILY); SSF54768 (SUPERFAMILY)	F:GO:0003725; F:GO:0004674; P:GO:0008285; P:GO:0009615; P:GO:0009636; P:GO:0010998; P:GO:0042981; P:GO:0045071	F:double-stranded RNA binding; F:protein serine/threonine kinase activity; P:negative regulation of cell population proliferation; P:response to virus; P:response to toxic substance; P:regulation of translational initiation by eIF2 alpha phosphorylation; P:regulation of apoptotic process; P:negative regulation of viral genome replication
gi|185133209	NM_001123546.1	mir-128-3p mir-138-5p mir-216b-3p mir-730a-3p	peroxisome proliferator-activated receptor gamma isoform X1	8	F:GO:0003707; F:GO:0004879; C:GO:0005634; P:GO:0006355; F:GO:0008270; P:GO:0030522; P:GO:0043401; F:GO:0043565	F:steroid hormone receptor activity; F:nuclear receptor activity; C:nucleus; P:regulation of transcription, DNA-templated; F:zinc ion binding; P:intracellular receptor signaling pathway; P:steroid hormone mediated signaling pathway; F:sequence-specific DNA binding	IPR001723 (PRINTS); IPR003074 (PRINTS); IPR001628 (PRINTS); IPR000536 (SMART); IPR001628 (SMART); IPR022590 (PFAM); G3DSA:1.10.565.10 (GENE3D); IPR001628 (PFAM); IPR013088 (G3DSA:3.30.50.GENE3D); IPR000536 (PFAM); mobidb-lite (MOBIDB_LITE); mobidb-lite (MOBIDB_LITE); mobidb-lite (MOBIDB_LITE); PTHR24082 (PANTHER); PTHR24082:SF14 (PANTHER); IPR000536 (PROSITE_PROFILES); IPR001628 (PROSITE_PROFILES…	F:GO:0003677; F:GO:0003700; F:GO:0003707; F:GO:0004879; C:GO:0005634; P:GO:0006355; F:GO:0008270; F:GO:0043565	F:DNA binding; F:DNA-binding transcription factor activity; F:steroid hormone receptor activity; F:nuclear receptor activity; C:nucleus; P:regulation of transcription, DNA-templated; F:zinc ion binding; F:sequence-specific DNA binding
gi|213515065	NM_001140441.1	mir-430a-3p mir-430c-3p	regulator of G-protein signalling 14	8	F:GO:0001965; F:GO:0005092; F:GO:0005096; P:GO:0007051; F:GO:0008017; P:GO:0035556; P:GO:0043547; P:GO:0051301	F:G-protein alpha-subunit binding; F:GDP-dissociation inhibitor activity; F:GTPase activator activity; P:spindle organization; F:microtubule binding; P:intracellular signal transduction; P:positive regulation of GTPase activity; P:cell division	IPR016137 (PRINTS); IPR016137 (SMART); IPR003109 (SMART); IPR003116 (SMART); IPR003116 (PFAM); IPR024066 (G3DSA:1.10.196.GENE3D); G3DSA:1.10.167.10 (GENE3D); G3DSA:3.10.20.90 (GENE3D); IPR016137 (PFAM); mobidb-lite (MOBIDB_LITE); mobidb-lite (MOBIDB_LITE); mobidb-lite (MOBIDB_LITE); mobidb-lite (MOBIDB_LITE); mobidb-lite (MOBIDB_LITE); mobidb-lite (MOBIDB_LITE); PTHR10845 (PANTHER); IPR030776 (PT…	F:GO:0001965; F:GO:0005092; F:GO:0005096; P:GO:0007051; P:GO:0007165; F:GO:0008017; F:GO:0030695; P:GO:0035556; P:GO:0051301	F:G-protein alpha-subunit binding; F:GDP-dissociation inhibitor activity; F:GTPase activator activity; P:spindle organization; P:signal transduction; F:microtubule binding; F:GTPase regulator activity; P:intracellular signal transduction; P:cell division
gi|213514721	NM_001140347.1	mir-139-3p	RuvB-like 1	8	F:GO:0005524; P:GO:0006281; P:GO:0006310; C:GO:0031011; P:GO:0032508; C:GO:0035267; F:GO:0043141; C:GO:0097255	F:ATP binding; P:DNA repair; P:DNA recombination; C:Ino80 complex; P:DNA duplex unwinding; C:NuA4 histone acetyltransferase complex; F:ATP-dependent 5'-3' DNA helicase activity; C:R2TP complex	IPR003593 (SMART); IPR041048 (PFAM); G3DSA:1.10.8.60 (GENE3D); IPR010339 (PFAM); mobidb-lite (MOBIDB_LITE); IPR037938 (PTHR11093:PANTHER); IPR027238 (PANTHER); cd00009 (CDD); IPR027417 (SUPERFAMILY)	F:GO:0003678; F:GO:0005524; C:GO:0031011; C:GO:0035267; F:GO:0043141; C:GO:0097255	F:DNA helicase activity; F:ATP binding; C:Ino80 complex; C:NuA4 histone acetyltransferase complex; F:ATP-dependent 5'-3' DNA helicase activity; C:R2TP complex
gi|213510851	NM_001140608.1	mir-216b-3p mir-8157-3p	spindle and kinetochore-associated protein 2	8	P:GO:0000278; C:GO:0000940; C:GO:0005737; C:GO:0005876; P:GO:0007059; F:GO:0008017; P:GO:0031110; P:GO:0051301	P:mitotic cell cycle; C:condensed chromosome outer kinetochore; C:cytoplasm; C:spindle microtubule; P:chromosome segregation; F:microtubule binding; P:regulation of microtubule polymerization or depolymerization; P:cell division	IPR021504 (PFAM); IPR026762 (PFAM); IPR026762 (PANTHER)	C:GO:0000940; C:GO:0005876; P:GO:0007059; F:GO:0008017; P:GO:0051301	C:condensed chromosome outer kinetochore; C:spindle microtubule; P:chromosome segregation; F:microtubule binding; P:cell division
gi|291190411	NM_001173642.1	mir-216b-5p mir-2188-3p	sulfate transporter isoform X1	8	C:GO:0005887; F:GO:0008271; F:GO:0015108; F:GO:0015301; F:GO:0019531; P:GO:0019532; P:GO:1902358; P:GO:1902476	C:integral component of plasma membrane; F:secondary active sulfate transmembrane transporter activity; F:chloride transmembrane transporter activity; F:anion:anion antiporter activity; F:oxalate transmembrane transporter activity; P:oxalate transport; P:sulfate transmembrane transport; P:chloride transmembrane transport	IPR002645 (PFAM); IPR011547 (PFAM); IPR001902 (TIGRFAM); IPR030331 (PTHR11814:PANTHER); IPR001902 (PANTHER); IPR002645 (PROSITE_PROFILES); cd07042 (CDD); IPR036513 (SUPERFAMILY)	C:GO:0005887; P:GO:0006821; F:GO:0008271; P:GO:0008272; F:GO:0015108; F:GO:0015116; C:GO:0016020; C:GO:0016021; F:GO:0019531; P:GO:0019532; P:GO:0055085	C:integral component of plasma membrane; P:chloride transport; F:secondary active sulfate transmembrane transporter activity; P:sulfate transport; F:chloride transmembrane transporter activity; F:sulfate transmembrane transporter activity; C:membrane; C:integral component of membrane; F:oxalate transmembrane transporter activity; P:oxalate transport; P:transmembrane transport
gi|213511861	NM_001141860.1	mir-192b-5p	1,2-dihydroxy-3-keto-5-methylthiopentene dioxygenase	7	F:GO:0005506; C:GO:0005634; C:GO:0005737; C:GO:0005886; F:GO:0010309; P:GO:0019509; P:GO:0055114	F:iron ion binding; C:nucleus; C:cytoplasm; C:plasma membrane; F:acireductone dioxygenase [iron(II)-requiring] activity; P:L-methionine salvage from methylthioadenosine; P:oxidation-reduction process	IPR004313 (PFAM); IPR014710 (G3DSA:2.60.120.GENE3D); PTHR23418:SF0 (PANTHER); IPR004313 (PANTHER); IPR027496 (HAMAP); IPR011051 (SUPERFAMILY)	F:GO:0010309; F:GO:0016491; P:GO:0019509; P:GO:0055114	F:acireductone dioxygenase [iron(II)-requiring] activity; F:oxidoreductase activity; P:L-methionine salvage from methylthioadenosine; P:oxidation-reduction process
gi|291190655	NM_001173919.1	mir-125b-3p mir-128-3p mir-135c-5p mir-18a-3p mir-23b-5p mir-92b-5p	3-hydroxy-3-methylglutaryl-coenzyme A reductase	7	F:GO:0004420; C:GO:0005789; P:GO:0008299; P:GO:0015936; C:GO:0016021; F:GO:0050661; P:GO:0055114	F:hydroxymethylglutaryl-CoA reductase (NADPH) activity; C:endoplasmic reticulum membrane; P:isoprenoid biosynthetic process; P:coenzyme A metabolic process; C:integral component of membrane; F:NADP binding; P:oxidation-reduction process	IPR002202 (PRINTS); IPR000731 (PFAM); IPR009023 (G3DSA:3.30.70.GENE3D); IPR023282 (G3DSA:1.10.3270.GENE3D); IPR004816 (TIGRFAM); IPR002202 (PFAM); mobidb-lite (MOBIDB_LITE); mobidb-lite (MOBIDB_LITE); mobidb-lite (MOBIDB_LITE); mobidb-lite (MOBIDB_LITE); IPR002202 (PANTHER); PTHR10572:SF17 (PANTHER); IPR002202 (PROSITE_PROFILES); IPR000731 (PROSITE_PROFILES); IPR009023 (SUPERFAMILY); IPR009029 (S…	F:GO:0004420; C:GO:0005789; P:GO:0008299; P:GO:0015936; F:GO:0016616; F:GO:0050661; F:GO:0050662; P:GO:0055114	F:hydroxymethylglutaryl-CoA reductase (NADPH) activity; C:endoplasmic reticulum membrane; P:isoprenoid biosynthetic process; P:coenzyme A metabolic process; F:oxidoreductase activity, acting on the CH-OH group of donors, NAD or NADP as acceptor; F:NADP binding; F:coenzyme binding; P:oxidation-reduction process
gi|213515439	NM_001140158.1	mir-192a-3p mir-192b-5p mir-214-3p	actin-related protein 8	7	F:GO:0005524; P:GO:0006281; P:GO:0006310; P:GO:0006338; P:GO:0007049; C:GO:0031011; P:GO:0051301	F:ATP binding; P:DNA repair; P:DNA recombination; P:chromatin remodeling; P:cell cycle; C:Ino80 complex; P:cell division	IPR004000 (SMART); G3DSA:3.30.420.40 (GENE3D); IPR004000 (PFAM); G3DSA:3.90.640.10 (GENE3D); G3DSA:3.30.420.40 (GENE3D); mobidb-lite (MOBIDB_LITE); mobidb-lite (MOBIDB_LITE); mobidb-lite (MOBIDB_LITE); mobidb-lite (MOBIDB_LITE); IPR004000 (PANTHER); IPR027668 (PTHR11937:PANTHER); cd00012 (CDD); SSF53067 (SUPERFAMILY); SSF53067 (SUPERFAMILY)	P:GO:0006338; C:GO:0031011	P:chromatin remodeling; C:Ino80 complex
gi|213512778	NM_001141651.1	mir-143-5p mir-30d-3p mir-30d-3p mir-30d-3p mir-93a-5p	Ataxin-7-like protein 3	7	C:GO:0000124; F:GO:0003713; F:GO:0008270; C:GO:0016021; P:GO:0016578; P:GO:0045893; C:GO:0071819	C:SAGA complex; F:transcription coactivator activity; F:zinc ion binding; C:integral component of membrane; P:histone deubiquitination; P:positive regulation of transcription, DNA-templated; C:DUBm complex	G3DSA:3.30.160.60 (GENE3D); IPR013246 (PFAM); mobidb-lite (MOBIDB_LITE); PTHR15117 (PANTHER); PTHR15117:SF22 (PANTHER); IPR013246 (HAMAP)	no GO terms	no GO terms
gi|213511255	NM_001139965.1	mir-192a-3p mir-192b-5p	BRCA1-A complex subunit Abraxas 1	7	P:GO:0006302; P:GO:0006325; P:GO:0010212; F:GO:0031593; P:GO:0045739; C:GO:0070531; P:GO:0072425	P:double-strand break repair; P:chromatin organization; P:response to ionizing radiation; F:polyubiquitin modification-dependent protein binding; P:positive regulation of DNA repair; C:BRCA1-A complex; P:signal transduction involved in G2 DNA damage checkpoint	IPR023238 (PRINTS); IPR023239 (PRINTS); mobidb-lite (MOBIDB_LITE); mobidb-lite (MOBIDB_LITE); mobidb-lite (MOBIDB_LITE); PTHR31728:SF2 (PANTHER); IPR023238 (PANTHER); IPR037518 (PROSITE_PROFILES)	no GO terms	no GO terms
gi|213511065	NM_001140302.1	mir-192a-3p mir-192b-5p mir-30d-3p	Catalase	7	F:GO:0004096; P:GO:0006979; F:GO:0020037; P:GO:0042744; F:GO:0046872; P:GO:0055114; P:GO:0098869	F:catalase activity; P:response to oxidative stress; F:heme binding; P:hydrogen peroxide catabolic process; F:metal ion binding; P:oxidation-reduction process; P:cellular oxidant detoxification	IPR018028 (PRINTS); IPR011614 (SMART); IPR011614 (PFAM); IPR024711 (PIRSF); IPR037060 (G3DSA:2.40.180.GENE3D); IPR037060 (G3DSA:2.40.180.GENE3D); IPR010582 (PFAM); mobidb-lite (MOBIDB_LITE); mobidb-lite (MOBIDB_LITE); PTHR11465:SF9 (PANTHER); IPR018028 (PANTHER); IPR018028 (PROSITE_PROFILES); IPR020835 (SUPERFAMILY)	F:GO:0004096; P:GO:0006979; F:GO:0020037; P:GO:0055114	F:catalase activity; P:response to oxidative stress; F:heme binding; P:oxidation-reduction process
gi|226442992	NM_001146535.1	mir-216b-3p	CD40 ligand	7	F:GO:0005164; P:GO:0006955; P:GO:0010628; C:GO:0016021; P:GO:0045321; P:GO:0045806; P:GO:0048469	F:tumor necrosis factor receptor binding; P:immune response; P:positive regulation of gene expression; C:integral component of membrane; P:leukocyte activation; P:negative regulation of endocytosis; P:cell maturation	IPR006052 (SMART); IPR008983 (G3DSA:2.60.120.GENE3D); IPR006052 (PFAM); mobidb-lite (MOBIDB_LITE); IPR003263 (PTHR11471:PANTHER); PTHR11471 (PANTHER); IPR006052 (PROSITE_PROFILES); IPR008983 (SUPERFAMILY)	F:GO:0005164; F:GO:0005515; P:GO:0006955; C:GO:0016020	F:tumor necrosis factor receptor binding; F:protein binding; P:immune response; C:membrane
gi|213511309	NM_001139679.1	mir-204-5p	cytosolic 5'-nucleotidase 3 isoform X1	7	F:GO:0000166; F:GO:0000287; C:GO:0005737; F:GO:0008253; P:GO:0009117; C:GO:0016021; P:GO:0016311	F:nucleotide binding; F:magnesium ion binding; C:cytoplasm; F:5'-nucleotidase activity; P:nucleotide metabolic process; C:integral component of membrane; P:dephosphorylation	IPR023214 (G3DSA:3.40.50.GENE3D); IPR006434 (PFAM); G3DSA:1.10.150.340 (GENE3D); IPR006434 (TIGRFAM); IPR006434 (PTHR13045:PANTHER); PTHR13045 (PANTHER); IPR006434 (CDD); IPR036412 (SUPERFAMILY)	F:GO:0000287; C:GO:0005737; F:GO:0008253	F:magnesium ion binding; C:cytoplasm; F:5'-nucleotidase activity
gi|213511613	NM_001139908.1	mir-181b-5p mir-216b-3p mir-30d-3p	double-strand break repair protein MRE11A	7	F:GO:0004519; P:GO:0006302; F:GO:0008408; F:GO:0030145; C:GO:0030870; P:GO:0051321; P:GO:0090305	F:endonuclease activity; P:double-strand break repair; F:3'-5' exonuclease activity; F:manganese ion binding; C:Mre11 complex; P:meiotic cell cycle; P:nucleic acid phosphodiester bond hydrolysis	IPR007281 (SMART); IPR029052 (G3DSA:3.60.21.GENE3D); IPR003701 (PIRSF); IPR004843 (PFAM); IPR003701 (TIGRFAM); IPR038487 (G3DSA:3.30.110.GENE3D); IPR007281 (PFAM); mobidb-lite (MOBIDB_LITE); mobidb-lite (MOBIDB_LITE); mobidb-lite (MOBIDB_LITE); PTHR10139 (PANTHER); cd00840 (CDD); SSF56300 (SUPERFAMILY)	F:GO:0004519; C:GO:0005634; P:GO:0006302; F:GO:0008408; F:GO:0016787; F:GO:0030145; C:GO:0030870	F:endonuclease activity; C:nucleus; P:double-strand break repair; F:3'-5' exonuclease activity; F:hydrolase activity; F:manganese ion binding; C:Mre11 complex
gi|213512303	NM_001141163.1	mir-139-5p mir-730a-3p	inosine triphosphate pyrophosphatase	7	F:GO:0000166; C:GO:0005737; P:GO:0009117; P:GO:0009204; F:GO:0035529; F:GO:0046872; F:GO:0047429	F:nucleotide binding; C:cytoplasm; P:nucleotide metabolic process; P:deoxyribonucleoside triphosphate catabolic process; F:NADH pyrophosphatase activity; F:metal ion binding; F:nucleoside-triphosphate diphosphatase activity	IPR002637 (PFAM); IPR029001 (G3DSA:3.90.950.GENE3D); IPR002637 (TIGRFAM); mobidb-lite (MOBIDB_LITE); IPR002637 (PANTHER); IPR027502 (HAMAP); IPR002637 (CDD); IPR029001 (SUPERFAMILY)	P:GO:0009143; F:GO:0047429	P:nucleoside triphosphate catabolic process; F:nucleoside-triphosphate diphosphatase activity
gi|259155205	NM_001165372.1	mir-125b-3p mir-727-3p	Inosine-5-monophosphate dehydrogenase 1	7	F:GO:0000166; F:GO:0003938; C:GO:0005634; C:GO:0005737; P:GO:0006177; F:GO:0046872; P:GO:0055114	F:nucleotide binding; F:IMP dehydrogenase activity; C:nucleus; C:cytoplasm; P:GMP biosynthetic process; F:metal ion binding; P:oxidation-reduction process	SM01240 (SMART); IPR000644 (SMART); IPR005990 (TIGRFAM); IPR005990 (PIRSF); IPR013785 (G3DSA:3.20.20.GENE3D); IPR013785 (G3DSA:3.20.20.GENE3D); IPR013785 (G3DSA:3.20.20.GENE3D); IPR000644 (PFAM); IPR001093 (PFAM); PTHR11911 (PANTHER); PTHR11911:SF119 (PANTHER); PTHR11911:SF119 (PANTHER); IPR005990 (HAMAP); IPR000644 (PROSITE_PROFILES); IPR000644 (PROSITE_PROFILES); IPR001093 (CDD); cd04602 (CDD);…	F:GO:0003824; F:GO:0003938; P:GO:0006164; P:GO:0055114	F:catalytic activity; F:IMP dehydrogenase activity; P:purine nucleotide biosynthetic process; P:oxidation-reduction process
gi|291190137	NM_001173719.1	mir-30b-5p	interferon regulatory factor 9	7	F:GO:0003700; C:GO:0005634; C:GO:0005737; F:GO:0044212; P:GO:0051091; P:GO:0071346; F:GO:0097677	F:DNA-binding transcription factor activity; C:nucleus; C:cytoplasm; F:transcription regulatory region DNA binding; P:positive regulation of DNA-binding transcription factor activity; P:cellular response to interferon-gamma; F:STAT family protein binding	IPR001346 (PRINTS); IPR001346 (SMART); IPR019471 (SMART); IPR017855 (G3DSA:2.60.200.GENE3D); IPR019471 (PFAM); IPR036388 (G3DSA:1.10.10.GENE3D); IPR001346 (PFAM); mobidb-lite (MOBIDB_LITE); mobidb-lite (MOBIDB_LITE); IPR001346 (PANTHER); PTHR11949:SF45 (PANTHER); IPR001346 (PROSITE_PROFILES); IPR001346 (CDD); IPR036390 (SUPERFAMILY); IPR008984 (SUPERFAMILY)	F:GO:0003700; F:GO:0005515; P:GO:0006355; F:GO:0044212	F:DNA-binding transcription factor activity; F:protein binding; P:regulation of transcription, DNA-templated; F:transcription regulatory region DNA binding
gi|213511261	NM_001140303.1	mir-15a-3p	MAD homolog 4	7	F:GO:0003677; F:GO:0003700; C:GO:0005634; C:GO:0005667; C:GO:0005737; P:GO:0006355; P:GO:0007179	F:DNA binding; F:DNA-binding transcription factor activity; C:nucleus; C:transcription factor complex; C:cytoplasm; P:regulation of transcription, DNA-templated; P:transforming growth factor beta receptor signaling pathway	IPR001132 (SMART); IPR003619 (SMART); IPR003619 (PFAM); IPR036578 (G3DSA:3.90.520.GENE3D); IPR001132 (PFAM); IPR017855 (G3DSA:2.60.200.GENE3D); mobidb-lite (MOBIDB_LITE); mobidb-lite (MOBIDB_LITE); PTHR13703:SF50 (PANTHER); PTHR13703:SF50 (PANTHER); IPR013790 (PANTHER); IPR013790 (PANTHER); IPR013019 (PROSITE_PROFILES); IPR001132 (PROSITE_PROFILES); cd10492 (CDD); cd10498 (CDD); IPR008984 (SUPERF…	F:GO:0003700; F:GO:0005515; C:GO:0005622; C:GO:0005667; P:GO:0006355; P:GO:0007179	F:DNA-binding transcription factor activity; F:protein binding; C:intracellular; C:transcription factor complex; P:regulation of transcription, DNA-templated; P:transforming growth factor beta receptor signaling pathway
gi|259155135	NM_001165339.1	mir-138-5p mir-30d-3p	mismatch repair endonuclease PMS2	7	F:GO:0004519; F:GO:0005524; P:GO:0006298; F:GO:0016887; F:GO:0030983; C:GO:0032300; P:GO:0090305	F:endonuclease activity; F:ATP binding; P:mismatch repair; F:ATPase activity; F:mismatched DNA binding; C:mismatch repair complex; P:nucleic acid phosphodiester bond hydrolysis	IPR013507 (SMART); PF13589 (PFAM); IPR036890 (G3DSA:3.30.565.GENE3D); IPR002099 (TIGRFAM); IPR014721 (G3DSA:3.30.230.GENE3D); IPR013507 (PFAM); mobidb-lite (MOBIDB_LITE); mobidb-lite (MOBIDB_LITE); mobidb-lite (MOBIDB_LITE); mobidb-lite (MOBIDB_LITE); mobidb-lite (MOBIDB_LITE); IPR038973 (PANTHER); PTHR10073:SF12 (PANTHER); cd03484 (CDD); IPR003594 (CDD); IPR036890 (SUPERFAMILY); IPR020568 (SUPER…	F:GO:0005524; P:GO:0006298; F:GO:0016887; F:GO:0030983; C:GO:0032300	F:ATP binding; P:mismatch repair; F:ATPase activity; F:mismatched DNA binding; C:mismatch repair complex
gi|213513655	NM_001140491.1	mir-143-5p	mothers against decapentaplegic homolog 5	7	F:GO:0003677; F:GO:0003700; C:GO:0005634; C:GO:0005667; C:GO:0005737; P:GO:0006355; P:GO:0007179	F:DNA binding; F:DNA-binding transcription factor activity; C:nucleus; C:transcription factor complex; C:cytoplasm; P:regulation of transcription, DNA-templated; P:transforming growth factor beta receptor signaling pathway	IPR001132 (SMART); IPR003619 (SMART); IPR017855 (G3DSA:2.60.200.GENE3D); IPR003619 (PFAM); IPR036578 (G3DSA:3.90.520.GENE3D); IPR001132 (PFAM); mobidb-lite (MOBIDB_LITE); mobidb-lite (MOBIDB_LITE); mobidb-lite (MOBIDB_LITE); mobidb-lite (MOBIDB_LITE); IPR013790 (PANTHER); PTHR13703:SF36 (PANTHER); IPR001132 (PROSITE_PROFILES); IPR013019 (PROSITE_PROFILES); cd10497 (CDD); cd10490 (CDD); IPR036578 …	F:GO:0003700; F:GO:0005515; C:GO:0005622; C:GO:0005667; P:GO:0006355; P:GO:0007179	F:DNA-binding transcription factor activity; F:protein binding; C:intracellular; C:transcription factor complex; P:regulation of transcription, DNA-templated; P:transforming growth factor beta receptor signaling pathway
gi|213513434	NM_001140119.1	mir-143-5p mir-143-5p mir-20a-3p	NADPH-dependent diflavin oxidoreductase 1 isoform X1	7	F:GO:0003958; F:GO:0010181; P:GO:0016226; C:GO:0048471; F:GO:0050660; F:GO:0050661; P:GO:0055114	F:NADPH-hemoprotein reductase activity; F:FMN binding; P:iron-sulfur cluster assembly; C:perinuclear region of cytoplasm; F:flavin adenine dinucleotide binding; F:NADP binding; P:oxidation-reduction process	IPR001094 (PRINTS); IPR001709 (PRINTS); IPR039261 (G3DSA:3.40.50.GENE3D); G3DSA:2.40.30.10 (GENE3D); IPR001433 (PFAM); IPR023173 (G3DSA:1.20.990.GENE3D); IPR008254 (PFAM); IPR029039 (G3DSA:3.40.50.GENE3D); IPR003097 (PFAM); PTHR19384:SF10 (PANTHER); PTHR19384 (PANTHER); IPR008254 (PROSITE_PROFILES); IPR017927 (PROSITE_PROFILES); IPR028879 (HAMAP); IPR029039 (SUPERFAMILY); IPR039261 (SUPERFAMILY);…	F:GO:0003958; F:GO:0010181; F:GO:0016491; P:GO:0055114	F:NADPH-hemoprotein reductase activity; F:FMN binding; F:oxidoreductase activity; P:oxidation-reduction process
gi|259155171	NM_001165356.1	mir-125a-3p	obg-like ATPase 1	7	F:GO:0005524; F:GO:0005525; C:GO:0005730; C:GO:0005737; F:GO:0016887; F:GO:0043022; F:GO:0043023	F:ATP binding; F:GTP binding; C:nucleolus; C:cytoplasm; F:ATPase activity; F:ribosome binding; F:ribosomal large subunit binding	IPR006073 (PRINTS); IPR012675 (G3DSA:3.10.20.GENE3D); IPR023192 (G3DSA:1.10.150.GENE3D); G3DSA:3.40.50.300 (GENE3D); IPR006073 (PFAM); IPR004396 (TIGRFAM); IPR013029 (PFAM); IPR004396 (PIRSF); PTHR23305 (PANTHER); PTHR23305:SF11 (PANTHER); IPR004396 (HAMAP); IPR031167 (PROSITE_PROFILES); cd04867 (CDD); cd01900 (CDD); IPR027417 (SUPERFAMILY); IPR012676 (SUPERFAMILY)	F:GO:0005525	F:GTP binding
gi|213513953	NM_001139866.1	mir-18b-3p	pescadillo homolog	7	P:GO:0000463; P:GO:0000466; C:GO:0005654; P:GO:0008283; C:GO:0030687; F:GO:0043021; C:GO:0070545	P:maturation of LSU-rRNA from tricistronic rRNA transcript (SSU-rRNA, 5.8S rRNA, LSU-rRNA); P:maturation of 5.8S rRNA from tricistronic rRNA transcript (SSU-rRNA, 5.8S rRNA, LSU-rRNA); C:nucleoplasm; P:cell population proliferation; C:preribosome, large subunit precursor; F:ribonucleoprotein complex binding; C:PeBoW complex	IPR001357 (SMART); IPR010613 (PFAM); IPR036420 (G3DSA:3.40.50.GENE3D); IPR001357 (PFAM); mobidb-lite (MOBIDB_LITE); mobidb-lite (MOBIDB_LITE); mobidb-lite (MOBIDB_LITE); mobidb-lite (MOBIDB_LITE); mobidb-lite (MOBIDB_LITE); mobidb-lite (MOBIDB_LITE); IPR010613 (PANTHER); IPR001357 (PROSITE_PROFILES); IPR010613 (HAMAP); IPR001357 (CDD); IPR036420 (SUPERFAMILY)	C:GO:0005730; P:GO:0042254	C:nucleolus; P:ribosome biogenesis
gi|291190273	NM_001173625.1	mir-145-5p mir-204-5p mir-24a-3p	procollagen-proline, 2-oxoglutarate 4-dioxygenase (proline 4-hydroxylase), alpha 1 polypeptide precursor	7	F:GO:0004656; F:GO:0005506; C:GO:0005783; F:GO:0016702; P:GO:0019511; F:GO:0031418; P:GO:0055114	F:procollagen-proline 4-dioxygenase activity; F:iron ion binding; C:endoplasmic reticulum; F:oxidoreductase activity, acting on single donors with incorporation of molecular oxygen, incorporation of two atoms of oxygen; P:peptidyl-proline hydroxylation; F:L-ascorbic acid binding; P:oxidation-reduction process	IPR006620 (SMART); G3DSA:2.60.120.620 (GENE3D); IPR013547 (PFAM); IPR011990 (G3DSA:1.25.40.GENE3D); IPR005123 (PFAM); mobidb-lite (MOBIDB_LITE); PTHR10869 (PANTHER); PTHR10869:SF101 (PANTHER); IPR005123 (PROSITE_PROFILES); IPR011990 (SUPERFAMILY)	F:GO:0004656; F:GO:0005506; F:GO:0005515; C:GO:0005783; F:GO:0016491; F:GO:0016702; F:GO:0016705; F:GO:0031418; P:GO:0055114	F:procollagen-proline 4-dioxygenase activity; F:iron ion binding; F:protein binding; C:endoplasmic reticulum; F:oxidoreductase activity; F:oxidoreductase activity, acting on single donors with incorporation of molecular oxygen, incorporation of two atoms of oxygen; F:oxidoreductase activity, acting on paired donors, with incorporation or reduction of molecular oxygen; F:L-ascorbic acid binding; P…
gi|185133085	NM_001123537.1	mir-459-5p	rod opsin	7	F:GO:0004930; P:GO:0007186; P:GO:0007601; P:GO:0007602; F:GO:0009881; C:GO:0016021; P:GO:0018298	F:G protein-coupled receptor activity; P:G protein-coupled receptor signaling pathway; P:visual perception; P:phototransduction; F:photoreceptor activity; C:integral component of membrane; P:protein-chromophore linkage	IPR000732 (PRINTS); IPR000276 (PRINTS); IPR001760 (PRINTS); IPR000276 (PFAM); IPR019477 (PFAM); G3DSA:1.20.1070.10 (GENE3D); mobidb-lite (MOBIDB_LITE); PTHR24240:SF15 (PANTHER); PTHR24240 (PANTHER); IPR017452 (PROSITE_PROFILES); SSF81321 (SUPERFAMILY)	F:GO:0004930; P:GO:0007186; P:GO:0007601; P:GO:0007602; C:GO:0016021	F:G protein-coupled receptor activity; P:G protein-coupled receptor signaling pathway; P:visual perception; P:phototransduction; C:integral component of membrane
gi|185133057	NM_001123536.1	mir-181a-5p mir-92b-5p	rod-like opsin	7	F:GO:0004930; P:GO:0007186; P:GO:0007601; P:GO:0007602; F:GO:0009881; C:GO:0016021; P:GO:0018298	F:G protein-coupled receptor activity; P:G protein-coupled receptor signaling pathway; P:visual perception; P:phototransduction; F:photoreceptor activity; C:integral component of membrane; P:protein-chromophore linkage	IPR000732 (PRINTS); IPR000276 (PRINTS); IPR001760 (PRINTS); G3DSA:1.20.1070.10 (GENE3D); IPR000276 (PFAM); IPR019477 (PFAM); mobidb-lite (MOBIDB_LITE); PTHR24240:SF15 (PANTHER); PTHR24240 (PANTHER); IPR017452 (PROSITE_PROFILES); SSF81321 (SUPERFAMILY)	F:GO:0004930; P:GO:0007186; P:GO:0007601; P:GO:0007602; C:GO:0016021	F:G protein-coupled receptor activity; P:G protein-coupled receptor signaling pathway; P:visual perception; P:phototransduction; C:integral component of membrane
gi|185133937	NM_001123708.1	mir-430a-3p mir-430c-3p	short-wave-sensitive opsin 1	7	F:GO:0004930; P:GO:0007186; P:GO:0007601; P:GO:0007602; F:GO:0009881; C:GO:0016021; P:GO:0018298	F:G protein-coupled receptor activity; P:G protein-coupled receptor signaling pathway; P:visual perception; P:phototransduction; F:photoreceptor activity; C:integral component of membrane; P:protein-chromophore linkage	IPR000276 (PRINTS); IPR001521 (PRINTS); IPR001760 (PRINTS); IPR000276 (PFAM); G3DSA:1.20.1070.10 (GENE3D); PTHR24240:SF16 (PANTHER); PTHR24240 (PANTHER); IPR017452 (PROSITE_PROFILES); SSF81321 (SUPERFAMILY)	F:GO:0004930; P:GO:0007186; P:GO:0007601; P:GO:0007602; C:GO:0016021	F:G protein-coupled receptor activity; P:G protein-coupled receptor signaling pathway; P:visual perception; P:phototransduction; C:integral component of membrane
gi|213512505	NM_001140256.1	mir-130a-5p mir-21b-3p	TGF-beta receptor type-2	7	F:GO:0005026; F:GO:0005524; P:GO:0006468; P:GO:0007179; C:GO:0016021; C:GO:0043235; F:GO:0046872	F:transforming growth factor beta receptor activity, type II; F:ATP binding; P:protein phosphorylation; P:transforming growth factor beta receptor signaling pathway; C:integral component of membrane; C:receptor complex; F:metal ion binding	IPR000333 (PRINTS); IPR000719 (SMART); G3DSA:2.10.60.10 (GENE3D); IPR015013 (PFAM); IPR017194 (PIRSF); IPR001245 (PFAM); G3DSA:3.30.200.20 (GENE3D); G3DSA:1.10.510.10 (GENE3D); mobidb-lite (MOBIDB_LITE); IPR000333 (PANTHER); PTHR23255:SF55 (PANTHER); IPR000719 (PROSITE_PROFILES); cd14055 (CDD); IPR011009 (SUPERFAMILY); SSF57302 (SUPERFAMILY)	F:GO:0004672; F:GO:0004674; F:GO:0004675; F:GO:0005026; F:GO:0005524; P:GO:0006468; P:GO:0007178; P:GO:0007179; C:GO:0016020; C:GO:0016021; F:GO:0038023; C:GO:0043235; F:GO:0046872	F:protein kinase activity; F:protein serine/threonine kinase activity; F:transmembrane receptor protein serine/threonine kinase activity; F:transforming growth factor beta receptor activity, type II; F:ATP binding; P:protein phosphorylation; P:transmembrane receptor protein serine/threonine kinase signaling pathway; P:transforming growth factor beta receptor signaling pathway; C:membrane; C:integ…
gi|291190816	NM_001173935.1	mir-10d-5p mir-125b-3p mir-143-3p	Transcription initiation factor IIF subunit beta	7	F:GO:0003677; F:GO:0003743; F:GO:0004386; F:GO:0005524; C:GO:0005674; P:GO:0006367; P:GO:0006413	F:DNA binding; F:translation initiation factor activity; F:helicase activity; F:ATP binding; C:transcription factor TFIIF complex; P:transcription initiation from RNA polymerase II promoter; P:translational initiation	IPR040504 (PFAM); IPR040450 (PFAM); IPR003196 (PIRSF); IPR036388 (G3DSA:1.10.10.GENE3D); PTHR10445:SF0 (PANTHER); IPR003196 (PANTHER); cd07980 (CDD); IPR036390 (SUPERFAMILY); IPR011039 (SUPERFAMILY)	C:GO:0005674; P:GO:0006366; P:GO:0006367	C:transcription factor TFIIF complex; P:transcription by RNA polymerase II; P:transcription initiation from RNA polymerase II promoter
gi|213511972	NM_001141809.1	mir-139-5p	transcription initiation factor TFIID subunit 12	7	C:GO:0000124; F:GO:0003743; C:GO:0005669; P:GO:0006352; P:GO:0006413; C:GO:0046695; F:GO:0046982	C:SAGA complex; F:translation initiation factor activity; C:transcription factor TFIID complex; P:DNA-templated transcription, initiation; P:translational initiation; C:SLIK (SAGA-like) complex; F:protein heterodimerization activity	IPR003228 (PFAM); IPR009072 (G3DSA:1.10.20.GENE3D); mobidb-lite (MOBIDB_LITE); mobidb-lite (MOBIDB_LITE); PTHR12264:SF21 (PANTHER); IPR037794 (PANTHER); IPR003228 (PRODOM); IPR003228 (CDD); IPR009072 (SUPERFAMILY)	C:GO:0000124; C:GO:0005669; P:GO:0006352; C:GO:0046695; F:GO:0046982	C:SAGA complex; C:transcription factor TFIID complex; P:DNA-templated transcription, initiation; C:SLIK (SAGA-like) complex; F:protein heterodimerization activity
gi|213513987	NM_001140087.1	mir-455-3p	tripeptidyl-peptidase 1 precursor	7	F:GO:0004252; C:GO:0005764; P:GO:0006508; P:GO:0007399; F:GO:0008240; P:GO:0043171; P:GO:0045453	F:serine-type endopeptidase activity; C:lysosome; P:proteolysis; P:nervous system development; F:tripeptidyl-peptidase activity; P:peptide catabolic process; P:bone resorption	IPR015366 (SMART); IPR015366 (PFAM); IPR000209 (PFAM); IPR036852 (G3DSA:3.40.50.GENE3D); PTHR14218 (PANTHER); PTHR14218:SF15 (PANTHER); IPR030400 (PROSITE_PROFILES); IPR015366 (CDD); IPR030400 (CDD); IPR036852 (SUPERFAMILY); SSF54897 (SUPERFAMILY)	F:GO:0004252; P:GO:0006508; F:GO:0008236	F:serine-type endopeptidase activity; P:proteolysis; F:serine-type peptidase activity
gi|291190083	NM_001173706.1	mir-1338-3p mir-221-3p	1-phosphatidylinositol 4,5-bisphosphate phosphodiesterase delta-4	6	F:GO:0004435; F:GO:0005509; P:GO:0007340; P:GO:0016042; P:GO:0035556; P:GO:0046488	F:phosphatidylinositol phospholipase C activity; F:calcium ion binding; P:acrosome reaction; P:lipid catabolic process; P:intracellular signal transduction; P:phosphatidylinositol metabolic process	IPR001192 (PRINTS); IPR000909 (SMART); IPR001711 (SMART); IPR000008 (SMART); IPR002048 (SMART); IPR001849 (SMART); G3DSA:1.10.238.10 (GENE3D); IPR000008 (PFAM); IPR001711 (PFAM); IPR000909 (PFAM); IPR017946 (G3DSA:3.20.20.GENE3D); G3DSA:1.10.238.10 (GENE3D); IPR001849 (PFAM); IPR035892 (G3DSA:2.60.40.GENE3D); IPR015359 (PFAM); IPR011993 (G3DSA:2.30.29.GENE3D); mobidb-lite (MOBIDB_LITE); mobidb-li…	F:GO:0004435; F:GO:0004629; F:GO:0005509; C:GO:0005622; P:GO:0006629; P:GO:0007165; P:GO:0007340; F:GO:0008081; P:GO:0035556; P:GO:0046488	F:phosphatidylinositol phospholipase C activity; F:phospholipase C activity; F:calcium ion binding; C:intracellular; P:lipid metabolic process; P:signal transduction; P:acrosome reaction; F:phosphoric diester hydrolase activity; P:intracellular signal transduction; P:phosphatidylinositol metabolic process
gi|213511748	NM_001141885.1	mir-143-5p	alpha-endosulfine	6	P:GO:0000086; F:GO:0004864; C:GO:0005737; P:GO:0032515; P:GO:0051301; F:GO:0051721	P:G2/M transition of mitotic cell cycle; F:protein phosphatase inhibitor activity; C:cytoplasm; P:negative regulation of phosphoprotein phosphatase activity; P:cell division; F:protein phosphatase 2A binding	IPR006760 (PFAM); mobidb-lite (MOBIDB_LITE); mobidb-lite (MOBIDB_LITE); mobidb-lite (MOBIDB_LITE); mobidb-lite (MOBIDB_LITE); PTHR10358:SF5 (PANTHER); IPR006760 (PANTHER)	no GO terms	no GO terms
gi|213514531	NM_001139955.1	mir-92a-5p	Amidophosphoribosyltransferase precursor	6	F:GO:0004044; P:GO:0006189; P:GO:0009113; P:GO:0009116; F:GO:0046872; F:GO:0051536	F:amidophosphoribosyltransferase activity; P:'de novo' IMP biosynthetic process; P:purine nucleobase biosynthetic process; P:nucleoside metabolic process; F:metal ion binding; F:iron-sulfur cluster binding	IPR005854 (TIGRFAM); IPR005854 (PIRSF); G3DSA:3.40.50.2020 (GENE3D); IPR000836 (PFAM); IPR029055 (G3DSA:3.60.20.GENE3D); PF13522 (PFAM); PTHR11907:SF18 (PANTHER); PTHR11907 (PANTHER); IPR017932 (PROSITE_PROFILES); IPR005854 (HAMAP); IPR035584 (CDD); IPR000836 (CDD); IPR029057 (SUPERFAMILY); IPR029055 (SUPERFAMILY)	F:GO:0004044; P:GO:0009113; P:GO:0009116	F:amidophosphoribosyltransferase activity; P:purine nucleobase biosynthetic process; P:nucleoside metabolic process
gi|213512485	NM_001140000.1	mir-129-5p mir-138-5p	Aquaporin-1	6	C:GO:0005622; F:GO:0015267; C:GO:0016021; C:GO:0031526; P:GO:0055085; C:GO:0098592	C:intracellular; F:channel activity; C:integral component of membrane; C:brush border membrane; P:transmembrane transport; C:cytoplasmic side of apical plasma membrane	IPR000425 (PRINTS); IPR000425 (TIGRFAM); IPR023271 (G3DSA:1.20.1080.GENE3D); IPR000425 (PFAM); mobidb-lite (MOBIDB_LITE); mobidb-lite (MOBIDB_LITE); IPR034294 (PANTHER); PTHR19139:SF161 (PANTHER); IPR000425 (CDD); IPR023271 (SUPERFAMILY)	F:GO:0015267; C:GO:0016020; P:GO:0055085	F:channel activity; C:membrane; P:transmembrane transport
gi|185133370	NM_001123684.1	mir-125a-5p	aryl hydrocarbon receptor 2 alpha	6	F:GO:0003700; C:GO:0005634; P:GO:0006355; P:GO:0006805; C:GO:0034751; F:GO:0046983	F:DNA-binding transcription factor activity; C:nucleus; P:regulation of transcription, DNA-templated; P:xenobiotic metabolic process; C:aryl hydrocarbon receptor complex; F:protein dimerization activity	IPR000014 (SMART); G3DSA:3.30.450.20 (GENE3D); G3DSA:3.30.450.20 (GENE3D); IPR013655 (PFAM); IPR013767 (PFAM); mobidb-lite (MOBIDB_LITE); mobidb-lite (MOBIDB_LITE); IPR033348 (PTHR10649:PANTHER); IPR039091 (PANTHER); IPR011598 (PROSITE_PROFILES); IPR000014 (PROSITE_PROFILES); IPR000014 (CDD); IPR011598 (CDD); IPR000014 (CDD); IPR035965 (SUPERFAMILY); IPR036638 (SUPERFAMILY); IPR035965 (SUPERFAMIL…	F:GO:0003700; F:GO:0005515; P:GO:0006355; P:GO:0006805; P:GO:0009410; C:GO:0034751; F:GO:0046983	F:DNA-binding transcription factor activity; F:protein binding; P:regulation of transcription, DNA-templated; P:xenobiotic metabolic process; P:response to xenobiotic stimulus; C:aryl hydrocarbon receptor complex; F:protein dimerization activity
gi|213511573	NM_001141699.1	mir-730a-3p	ATP synthase lipid-binding protein, mitochondrial precursor	6	F:GO:0008289; F:GO:0015078; P:GO:0015986; P:GO:0015991; C:GO:0016021; C:GO:0045263	F:lipid binding; F:proton transmembrane transporter activity; P:ATP synthesis coupled proton transport; P:ATP hydrolysis coupled proton transport; C:integral component of membrane; C:proton-transporting ATP synthase complex, coupling factor F(o)	IPR000454 (PRINTS); IPR002379 (PFAM); IPR038662 (G3DSA:1.20.20.GENE3D); PTHR10031:SF21 (PANTHER); IPR000454 (PANTHER); IPR000454 (HAMAP); IPR035921 (SUPERFAMILY)	F:GO:0015078; P:GO:0015986; P:GO:0015991; C:GO:0033177; C:GO:0045263	F:proton transmembrane transporter activity; P:ATP synthesis coupled proton transport; P:ATP hydrolysis coupled proton transport; C:proton-transporting two-sector ATPase complex, proton-transporting domain; C:proton-transporting ATP synthase complex, coupling factor F(o)
gi|213511583	NM_001141833.1	mir-143-5p	chloride intracellular channel 5	6	F:GO:0005244; F:GO:0005254; C:GO:0005737; C:GO:0034707; P:GO:0034765; P:GO:1902476	F:voltage-gated ion channel activity; F:chloride channel activity; C:cytoplasm; C:chloride channel complex; P:regulation of ion transmembrane transport; P:chloride transmembrane transport	IPR002946 (PRINTS); IPR002946 (TIGRFAM); G3DSA:1.20.1050.10 (GENE3D); PF13410 (PFAM); G3DSA:3.40.30.10 (GENE3D); IPR004045 (PFAM); IPR040079 (PANTHER); IPR010987 (PROSITE_PROFILES); cd03061 (CDD); IPR036282 (SUPERFAMILY); IPR036249 (SUPERFAMILY)	F:GO:0005515	F:protein binding
gi|213511481	NM_001140560.1	mir-138-5p mir-221-5p	chloride intracellular channel protein 2	6	F:GO:0005244; F:GO:0005254; C:GO:0005737; C:GO:0034707; P:GO:0060315; P:GO:1902476	F:voltage-gated ion channel activity; F:chloride channel activity; C:cytoplasm; C:chloride channel complex; P:negative regulation of ryanodine-sensitive calcium-release channel activity; P:chloride transmembrane transport	IPR002946 (PRINTS); G3DSA:3.40.30.10 (GENE3D); IPR004045 (PFAM); G3DSA:1.20.1050.10 (GENE3D); IPR002946 (TIGRFAM); IPR040079 (PANTHER); IPR030253 (PTHR43920:PANTHER); IPR010987 (PROSITE_PROFILES); cd10298 (CDD); cd03061 (CDD); IPR036282 (SUPERFAMILY); IPR036249 (SUPERFAMILY)	F:GO:0005254; F:GO:0005515; P:GO:0060315; P:GO:1902476	F:chloride channel activity; F:protein binding; P:negative regulation of ryanodine-sensitive calcium-release channel activity; P:chloride transmembrane transport
gi|213513500	NM_001141817.1	mir-1338-3p mir-138-5p	chloride intracellular channel protein 4	6	F:GO:0005244; F:GO:0005254; C:GO:0005737; C:GO:0034707; P:GO:0034765; P:GO:1902476	F:voltage-gated ion channel activity; F:chloride channel activity; C:cytoplasm; C:chloride channel complex; P:regulation of ion transmembrane transport; P:chloride transmembrane transport	IPR002946 (PRINTS); G3DSA:1.20.1050.10 (GENE3D); IPR004045 (PFAM); G3DSA:3.40.30.10 (GENE3D); IPR002946 (TIGRFAM); PF13410 (PFAM),SFLDS00019 (SFLD),SFLDG00358 (SFLD); IPR040079 (PANTHER); IPR010987 (PROSITE_PROFILES); cd03061 (CDD); IPR036249 (SUPERFAMILY); IPR036282 (SUPERFAMILY)	F:GO:0005515	F:protein binding
gi|185132944	NM_001123533.1	mir-103-3p mir-107-3p mir-30d-3p	cystic fibrosis transmembrane conductance regulator I	6	F:GO:0005260; F:GO:0005524; C:GO:0005886; C:GO:0034707; F:GO:0042626; P:GO:1902476	F:intracellularly ATP-gated chloride channel activity; F:ATP binding; C:plasma membrane; C:chloride channel complex; F:ATPase activity, coupled to transmembrane movement of substances; P:chloride transmembrane transport	IPR009147 (PRINTS); IPR003593 (SMART); G3DSA:3.40.50.300 (GENE3D); IPR003439 (PFAM); IPR009147 (TIGRFAM); G3DSA:3.40.50.300 (GENE3D); IPR003439 (PFAM); IPR036640 (G3DSA:1.20.1560.GENE3D); IPR011527 (PFAM); IPR025837 (PFAM); PTHR24223 (PANTHER); IPR009147 (PTHR24223:PANTHER); IPR011527 (PROSITE_PROFILES); IPR003439 (PROSITE_PROFILES); IPR011527 (PROSITE_PROFILES); IPR003439 (PROSITE_PROFILES); IPR…	F:GO:0005254; F:GO:0005524; P:GO:0006811; C:GO:0016020; C:GO:0016021; F:GO:0016887; F:GO:0042626; P:GO:0055085	F:chloride channel activity; F:ATP binding; P:ion transport; C:membrane; C:integral component of membrane; F:ATPase activity; F:ATPase activity, coupled to transmembrane movement of substances; P:transmembrane transport
gi|185132956	NM_001123534.1	mir-212b-5p mir-214-3p	cystic fibrosis transmembrane conductance regulator II	6	F:GO:0005260; F:GO:0005524; C:GO:0005886; C:GO:0034707; F:GO:0042626; P:GO:1902476	F:intracellularly ATP-gated chloride channel activity; F:ATP binding; C:plasma membrane; C:chloride channel complex; F:ATPase activity, coupled to transmembrane movement of substances; P:chloride transmembrane transport	IPR009147 (PRINTS); IPR003593 (SMART); IPR011527 (PFAM); IPR003439 (PFAM); IPR003439 (PFAM); IPR025837 (PFAM); IPR009147 (TIGRFAM); G3DSA:3.40.50.300 (GENE3D); IPR036640 (G3DSA:1.20.1560.GENE3D); G3DSA:3.40.50.300 (GENE3D); mobidb-lite (MOBIDB_LITE); mobidb-lite (MOBIDB_LITE); mobidb-lite (MOBIDB_LITE); mobidb-lite (MOBIDB_LITE); IPR009147 (PTHR24223:PANTHER); PTHR24223 (PANTHER); IPR011527 (PROS…	F:GO:0005254; F:GO:0005524; P:GO:0006811; C:GO:0016020; C:GO:0016021; F:GO:0016887; F:GO:0042626; P:GO:0055085	F:chloride channel activity; F:ATP binding; P:ion transport; C:membrane; C:integral component of membrane; F:ATPase activity; F:ATPase activity, coupled to transmembrane movement of substances; P:transmembrane transport
gi|259155141	NM_001165341.1	mir-139-5p mir-23b-5p	Cytosolic 5-nucleotidase 1A	6	F:GO:0000166; F:GO:0000287; C:GO:0005737; F:GO:0008253; P:GO:0009117; P:GO:0016311	F:nucleotide binding; F:magnesium ion binding; C:cytoplasm; F:5'-nucleotidase activity; P:nucleotide metabolic process; P:dephosphorylation	IPR010394 (PFAM); IPR010394 (PANTHER); PTHR31367:SF12 (PANTHER)	F:GO:0000166; F:GO:0000287; C:GO:0005737; F:GO:0008253; P:GO:0009117	F:nucleotide binding; F:magnesium ion binding; C:cytoplasm; F:5'-nucleotidase activity; P:nucleotide metabolic process
gi|213512089	NM_001139821.1	mir-143-5p	DNA replication licensing factor MCM5	6	F:GO:0003688; F:GO:0004386; F:GO:0005524; C:GO:0005634; P:GO:0006270; C:GO:0042555	F:DNA replication origin binding; F:helicase activity; F:ATP binding; C:nucleus; P:DNA replication initiation; C:MCM complex	IPR008048 (PRINTS); IPR001208 (PRINTS); IPR031327 (SMART); IPR003593 (SMART); IPR041562 (PFAM); IPR027925 (PFAM); G3DSA:2.40.50.140 (GENE3D); IPR033762 (PFAM); G3DSA:3.30.1640.10 (GENE3D); G3DSA:2.20.28.10 (GENE3D); IPR001208 (PFAM); G3DSA:3.40.50.300 (GENE3D); PTHR11630:SF42 (PANTHER); IPR031327 (PANTHER); IPR001208 (PROSITE_PROFILES); cd00009 (CDD); IPR012340 (SUPERFAMILY); IPR027417 (SUPERFAMI…	F:GO:0003677; F:GO:0003688; F:GO:0005524; C:GO:0005634; P:GO:0006270; C:GO:0042555	F:DNA binding; F:DNA replication origin binding; F:ATP binding; C:nucleus; P:DNA replication initiation; C:MCM complex
gi|213511369	NM_001140390.1	mir-193-5p mir-29c-5p	Elongation of very long chain fatty acids protein 7	6	P:GO:0006633; C:GO:0016021; F:GO:0102336; F:GO:0102337; F:GO:0102338; F:GO:0102756	P:fatty acid biosynthetic process; C:integral component of membrane; F:3-oxo-arachidoyl-CoA synthase activity; F:3-oxo-cerotoyl-CoA synthase activity; F:3-oxo-lignoceronyl-CoA synthase activity; F:very-long-chain 3-ketoacyl-CoA synthase activity	IPR002076 (PFAM); PTHR11157:SF102 (PANTHER); IPR002076 (PANTHER)	C:GO:0016021	C:integral component of membrane
gi|185132785	NM_001123529.1	mir-8159-5p mir-8160-3p	fork head domain protein isoform X1	6	F:GO:0003700; C:GO:0005634; P:GO:0006355; F:GO:0008134; F:GO:0019904; F:GO:0043565	F:DNA-binding transcription factor activity; C:nucleus; P:regulation of transcription, DNA-templated; F:transcription factor binding; F:protein domain specific binding; F:sequence-specific DNA binding	IPR001766 (PRINTS); IPR001766 (SMART); IPR001766 (PFAM); IPR013638 (PFAM); IPR018533 (PFAM); IPR036388 (G3DSA:1.10.10.GENE3D); mobidb-lite (MOBIDB_LITE); mobidb-lite (MOBIDB_LITE); mobidb-lite (MOBIDB_LITE); PTHR11829:SF201 (PANTHER); PTHR11829 (PANTHER); IPR001766 (PROSITE_PROFILES); IPR001766 (CDD); IPR036390 (SUPERFAMILY)	F:GO:0003700; P:GO:0006355; F:GO:0008134; F:GO:0019904; F:GO:0043565	F:DNA-binding transcription factor activity; P:regulation of transcription, DNA-templated; F:transcription factor binding; F:protein domain specific binding; F:sequence-specific DNA binding
gi|259155065	NM_001165303.1	let-7a-5p mir-21b-3p mir-23b-5p mir-30e-3p	Gamma-tubulin complex component 2	6	C:GO:0000922; C:GO:0005737; C:GO:0005815; C:GO:0005874; P:GO:0007020; F:GO:0043015	C:spindle pole; C:cytoplasm; C:microtubule organizing center; C:microtubule; P:microtubule nucleation; F:gamma-tubulin binding	IPR041470 (PFAM); mobidb-lite (MOBIDB_LITE); PTHR19302:SF13 (PANTHER); IPR007259 (PANTHER)	P:GO:0000226; C:GO:0000922; C:GO:0005815; P:GO:0007020; F:GO:0043015	P:microtubule cytoskeleton organization; C:spindle pole; C:microtubule organizing center; P:microtubule nucleation; F:gamma-tubulin binding
gi|291190135	NM_001173868.1	mir-181c-5p	gamma-tubulin complex component 4	6	C:GO:0000922; C:GO:0005737; C:GO:0005815; C:GO:0005874; P:GO:0007020; F:GO:0043015	C:spindle pole; C:cytoplasm; C:microtubule organizing center; C:microtubule; P:microtubule nucleation; F:gamma-tubulin binding	IPR041470 (PFAM); IPR040457 (PFAM); G3DSA:1.20.120.1900 (GENE3D); mobidb-lite (MOBIDB_LITE); mobidb-lite (MOBIDB_LITE); IPR007259 (PANTHER); PTHR19302:SF27 (PANTHER)	P:GO:0000226; C:GO:0000922; C:GO:0005815; P:GO:0007020; F:GO:0043015	P:microtubule cytoskeleton organization; C:spindle pole; C:microtubule organizing center; P:microtubule nucleation; F:gamma-tubulin binding
gi|213515279	NM_001140385.1	mir-30d-3p	Golgi SNAP receptor complex member 2	6	F:GO:0005484; C:GO:0005794; P:GO:0015031; C:GO:0016021; P:GO:0016192; P:GO:0061025	F:SNAP receptor activity; C:Golgi apparatus; P:protein transport; C:integral component of membrane; P:vesicle-mediated transport; P:membrane fusion	PF12352 (PFAM); IPR027027 (PIRSF); G3DSA:1.20.5.110 (GENE3D); PTHR21230 (PANTHER); PTHR21230:SF40 (PANTHER); cd15863 (CDD); SSF58038 (SUPERFAMILY)	F:GO:0005484; C:GO:0005794; P:GO:0016192	F:SNAP receptor activity; C:Golgi apparatus; P:vesicle-mediated transport
gi|213511323	NM_001140073.1	mir-101b-5p mir-103-3p mir-107-3p mir-15d-5p mir-214-3p	GTP-binding protein era homolog	6	P:GO:0000028; F:GO:0005525; C:GO:0005743; C:GO:0005759; F:GO:0019843; F:GO:0043024	P:ribosomal small subunit assembly; F:GTP binding; C:mitochondrial inner membrane; C:mitochondrial matrix; F:rRNA binding; F:ribosomal small subunit binding	IPR005225 (TIGRFAM); IPR004044 (PFAM); IPR015946 (G3DSA:3.30.300.GENE3D); IPR006073 (PFAM); mobidb-lite (MOBIDB_LITE); mobidb-lite (MOBIDB_LITE); PTHR42698 (PANTHER); PTHR42698:SF1 (PANTHER); IPR004044 (PROSITE_PROFILES); IPR030388 (PROSITE_PROFILES); IPR005662 (HAMAP); IPR030388 (CDD); IPR009019 (SUPERFAMILY); IPR027417 (SUPERFAMILY)	F:GO:0003723; F:GO:0005525	F:RNA binding; F:GTP binding
gi|226442923	NM_001146515.1	mir-135a-3p mir-192a-3p mir-192b-5p mir-23a-3p mir-8157-3p	guanine nucleotide-binding protein G(I)/G(S)/G(O) subunit gamma-2	6	P:GO:0002040; F:GO:0003924; C:GO:0005829; C:GO:0005834; P:GO:0007186; P:GO:0048010	P:sprouting angiogenesis; F:GTPase activity; C:cytosol; C:heterotrimeric G-protein complex; P:G protein-coupled receptor signaling pathway; P:vascular endothelial growth factor receptor signaling pathway	no IPS match	no IPS match	no IPS match
gi|525314029	NM_001279006.1	mir-2188-3p	Histone deacetylase 3	6	F:GO:0003714; C:GO:0005634; F:GO:0032041; F:GO:0046872; P:GO:0070932; P:GO:1903507	F:transcription corepressor activity; C:nucleus; F:NAD-dependent histone deacetylase activity (H3-K14 specific); F:metal ion binding; P:histone H3 deacetylation; P:negative regulation of nucleic acid-templated transcription	IPR003084 (PRINTS); IPR000286 (PRINTS); IPR037138 (G3DSA:3.40.800.GENE3D); IPR003084 (PIRSF); IPR023801 (PFAM); mobidb-lite (MOBIDB_LITE); mobidb-lite (MOBIDB_LITE); mobidb-lite (MOBIDB_LITE); IPR000286 (PANTHER); PTHR10625:SF141 (PANTHER); cd10005 (CDD); IPR023696 (SUPERFAMILY)	F:GO:0004407; P:GO:0016575	F:histone deacetylase activity; P:histone deacetylation
gi|213514659	NM_001140497.1	mir-18a-3p mir-18b-3p	L-lactate dehydrogenase B chain	6	F:GO:0004459; C:GO:0005737; P:GO:0005975; P:GO:0019752; P:GO:0055114; C:GO:0070062	F:L-lactate dehydrogenase activity; C:cytoplasm; P:carbohydrate metabolic process; P:carboxylic acid metabolic process; P:oxidation-reduction process; C:extracellular exosome	IPR001557 (PRINTS); G3DSA:3.40.50.720 (GENE3D); IPR001557 (PIRSF); IPR011304 (TIGRFAM); IPR001236 (PFAM); IPR022383 (PFAM); IPR015955 (G3DSA:3.90.110.GENE3D); mobidb-lite (MOBIDB_LITE); PTHR43128 (PANTHER); PTHR43128:SF11 (PANTHER); IPR011304 (HAMAP); cd05293 (CDD); IPR015955 (SUPERFAMILY); IPR036291 (SUPERFAMILY)	F:GO:0003824; F:GO:0004459; C:GO:0005737; P:GO:0005975; F:GO:0016491; F:GO:0016616; P:GO:0019752; P:GO:0055114	F:catalytic activity; F:L-lactate dehydrogenase activity; C:cytoplasm; P:carbohydrate metabolic process; F:oxidoreductase activity; F:oxidoreductase activity, acting on the CH-OH group of donors, NAD or NADP as acceptor; P:carboxylic acid metabolic process; P:oxidation-reduction process
gi|291190517	NM_001173656.1	mir-21b-3p	MARVEL domain-containing protein 2	6	P:GO:0007605; C:GO:0016021; P:GO:0051414; C:GO:0061689; P:GO:0070542; P:GO:1904274	P:sensory perception of sound; C:integral component of membrane; P:response to cortisol; C:tricellular tight junction; P:response to fatty acid; P:tricellular tight junction assembly	IPR010844 (PFAM); IPR008253 (PFAM); mobidb-lite (MOBIDB_LITE); mobidb-lite (MOBIDB_LITE); mobidb-lite (MOBIDB_LITE); mobidb-lite (MOBIDB_LITE); IPR031177 (PTHR23288:PANTHER); IPR031176 (PANTHER); IPR008253 (PROSITE_PROFILES); SSF144292 (SUPERFAMILY)	P:GO:0007605; C:GO:0016020; P:GO:0045216; C:GO:0061689	P:sensory perception of sound; C:membrane; P:cell-cell junction organization; C:tricellular tight junction
gi|213513857	NM_001141819.1	mir-460-5p	nuclear factor interleukin-3-regulated protein	6	F:GO:0003700; C:GO:0005634; P:GO:0006355; P:GO:0006366; P:GO:0006955; P:GO:0007623	F:DNA-binding transcription factor activity; C:nucleus; P:regulation of transcription, DNA-templated; P:transcription by RNA polymerase II; P:immune response; P:circadian rhythm	IPR004827 (SMART); IPR010533 (PFAM); G3DSA:1.20.5.170 (GENE3D); IPR004827 (PFAM); mobidb-lite (MOBIDB_LITE); mobidb-lite (MOBIDB_LITE); mobidb-lite (MOBIDB_LITE); IPR016743 (PTHR15284:PANTHER); PTHR15284 (PANTHER); IPR004827 (PROSITE_PROFILES); cd14694 (CDD); SSF57959 (SUPERFAMILY)	F:GO:0003700; C:GO:0005634; P:GO:0006351; P:GO:0006355; P:GO:0006366; P:GO:0006955; P:GO:0007623	F:DNA-binding transcription factor activity; C:nucleus; P:transcription, DNA-templated; P:regulation of transcription, DNA-templated; P:transcription by RNA polymerase II; P:immune response; P:circadian rhythm
gi|291190784	NM_001173583.1	mir-8159-5p	nuclear factor NF-kappa-B p100 subunit isoform X2	6	F:GO:0003677; F:GO:0003700; C:GO:0005634; C:GO:0005737; P:GO:0006355; P:GO:0007165	F:DNA binding; F:DNA-binding transcription factor activity; C:nucleus; C:cytoplasm; P:regulation of transcription, DNA-templated; P:signal transduction	IPR000451 (PRINTS); IPR002909 (SMART); IPR000488 (SMART); IPR002110 (SMART); IPR013783 (G3DSA:2.60.40.GENE3D); G3DSA:1.10.533.10 (GENE3D); IPR032397 (PFAM); IPR020683 (PFAM); IPR011539 (PFAM); IPR037059 (G3DSA:2.60.40.GENE3D); IPR036770 (G3DSA:1.25.40.GENE3D); mobidb-lite (MOBIDB_LITE); mobidb-lite (MOBIDB_LITE); mobidb-lite (MOBIDB_LITE); mobidb-lite (MOBIDB_LITE); IPR000451 (PANTHER); PTHR24169…	F:GO:0003677; F:GO:0003700; F:GO:0005515; C:GO:0005634; C:GO:0005737; P:GO:0006355; P:GO:0007165	F:DNA binding; F:DNA-binding transcription factor activity; F:protein binding; C:nucleus; C:cytoplasm; P:regulation of transcription, DNA-templated; P:signal transduction
gi|213511303	NM_001139817.1	mir-107-5p	Phenylalanyl-tRNA synthetase beta chain	6	F:GO:0000287; F:GO:0003723; F:GO:0004826; F:GO:0005524; C:GO:0005737; P:GO:0006432	F:magnesium ion binding; F:RNA binding; F:phenylalanine-tRNA ligase activity; F:ATP binding; C:cytoplasm; P:phenylalanyl-tRNA aminoacylation	IPR005147 (SMART); IPR005146 (SMART); G3DSA:3.30.56.10 (GENE3D); IPR041616 (PFAM); IPR040659 (PFAM); G3DSA:3.30.930.10 (GENE3D); IPR005146 (PFAM); IPR020825 (G3DSA:3.50.40.GENE3D); G3DSA:3.30.56.10 (GENE3D); IPR005147 (PFAM); IPR004531 (TIGRFAM); PTHR10947 (PANTHER); PTHR10947:SF0 (PANTHER); IPR005147 (PROSITE_PROFILES); IPR041616 (CDD); SSF55681 (SUPERFAMILY); IPR009061 (SUPERFAMILY); IPR009061 …	F:GO:0000166; F:GO:0000287; F:GO:0003723; F:GO:0004826; F:GO:0005524; C:GO:0005737; P:GO:0006432	F:nucleotide binding; F:magnesium ion binding; F:RNA binding; F:phenylalanine-tRNA ligase activity; F:ATP binding; C:cytoplasm; P:phenylalanyl-tRNA aminoacylation
gi|185132189	NM_001123642.1	mir-143-5p mir-143-5p mir-210-3p	phosphoenolpyruvate carboxykinase [GTP], mitochondrial	6	F:GO:0004612; F:GO:0004613; F:GO:0005525; P:GO:0006094; F:GO:0016301; P:GO:0016310	F:phosphoenolpyruvate carboxykinase (ATP) activity; F:phosphoenolpyruvate carboxykinase (GTP) activity; F:GTP binding; P:gluconeogenesis; F:kinase activity; P:phosphorylation	IPR013035 (G3DSA:3.90.228.GENE3D); IPR035078 (PFAM); IPR035077 (PFAM); IPR008209 (PIRSF); G3DSA:2.170.8.10 (GENE3D); IPR008210 (G3DSA:3.40.449.GENE3D); IPR008209 (PANTHER); PTHR11561:SF11 (PANTHER); IPR008209 (HAMAP); IPR008209 (CDD); IPR008210 (SUPERFAMILY); SSF53795 (SUPERFAMILY)	F:GO:0004611; F:GO:0005525; P:GO:0006094; F:GO:0017076	F:phosphoenolpyruvate carboxykinase activity; F:GTP binding; P:gluconeogenesis; F:purine nucleotide binding
gi|291190485	NM_001173906.1	mir-19d-5p mir-730a-3p	Probable O-sialoglycoprotein endopeptidase	6	C:GO:0000408; P:GO:0002949; C:GO:0005634; C:GO:0005737; F:GO:0046872; F:GO:0061711	C:EKC/KEOPS complex; P:tRNA threonylcarbamoyladenosine modification; C:nucleus; C:cytoplasm; F:metal ion binding; F:N(6)-L-threonylcarbamoyladenine synthase activity	IPR017861 (PRINTS); G3DSA:3.30.420.40 (GENE3D); G3DSA:3.30.420.40 (GENE3D); IPR017861 (TIGRFAM); IPR000905 (PFAM); IPR034680 (PTHR11735:PANTHER); IPR000905 (PANTHER); IPR034680 (HAMAP); SSF53067 (SUPERFAMILY)	C:GO:0000408; P:GO:0002949	C:EKC/KEOPS complex; P:tRNA threonylcarbamoyladenosine modification
gi|186910191	NM_001123702.2	mir-181c-3p mir-2188-3p	proteasome subunit beta type-9	6	P:GO:0002376; F:GO:0004298; C:GO:0005634; C:GO:0005737; C:GO:0019774; P:GO:0051603	P:immune system process; F:threonine-type endopeptidase activity; C:nucleus; C:cytoplasm; C:proteasome core complex, beta-subunit complex; P:proteolysis involved in cellular protein catabolic process	IPR000243 (PRINTS); IPR001353 (PFAM); IPR029055 (G3DSA:3.60.20.GENE3D); IPR034383 (PTHR11599:PANTHER); PTHR11599 (PANTHER); IPR023333 (PROSITE_PROFILES); cd03762 (CDD); IPR029055 (SUPERFAMILY)	P:GO:0002376; F:GO:0004175; F:GO:0004298; C:GO:0005839; P:GO:0051603	P:immune system process; F:endopeptidase activity; F:threonine-type endopeptidase activity; C:proteasome core complex; P:proteolysis involved in cellular protein catabolic process
gi|226442968	NM_001146528.1	mir-143-5p	retinal rod rhodopsin-sensitive cGMP 3',5'-cyclic phosphodiesterase subunit delta	6	F:GO:0004114; C:GO:0005829; C:GO:0005856; P:GO:0007601; C:GO:0030659; P:GO:0050896	F:3',5'-cyclic-nucleotide phosphodiesterase activity; C:cytosol; C:cytoskeleton; P:visual perception; C:cytoplasmic vesicle membrane; P:response to stimulus	IPR008015 (PFAM); IPR037036 (G3DSA:2.70.50.GENE3D); IPR017287 (PIRSF); IPR017287 (PANTHER); IPR014756 (SUPERFAMILY)	F:GO:0004114; P:GO:0050953	F:3',5'-cyclic-nucleotide phosphodiesterase activity; P:sensory perception of light stimulus
gi|291190547	NM_001173911.1	mir-135a-3p mir-30d-3p	ribosome biogenesis protein BOP1	6	P:GO:0000463; P:GO:0000466; C:GO:0005654; C:GO:0005730; C:GO:0030687; F:GO:0043021	P:maturation of LSU-rRNA from tricistronic rRNA transcript (SSU-rRNA, 5.8S rRNA, LSU-rRNA); P:maturation of 5.8S rRNA from tricistronic rRNA transcript (SSU-rRNA, 5.8S rRNA, LSU-rRNA); C:nucleoplasm; C:nucleolus; C:preribosome, large subunit precursor; F:ribonucleoprotein complex binding	IPR012953 (SMART); IPR001680 (SMART); IPR012953 (PFAM); IPR001680 (PFAM); IPR015943 (G3DSA:2.130.10.GENE3D); mobidb-lite (MOBIDB_LITE); mobidb-lite (MOBIDB_LITE); mobidb-lite (MOBIDB_LITE); mobidb-lite (MOBIDB_LITE); mobidb-lite (MOBIDB_LITE); PTHR17605:SF0 (PANTHER); IPR028598 (PANTHER); IPR001680 (PROSITE_PROFILES); IPR017986 (PROSITE_PROFILES); IPR017986 (PROSITE_PROFILES); IPR001680 (PROSITE_…	F:GO:0005515; P:GO:0006364; P:GO:0042254	F:protein binding; P:rRNA processing; P:ribosome biogenesis
gi|226443181	NM_001146354.1	mir-216b-3p mir-92b-3p	SH3 and PX domain-containing protein 2A	6	P:GO:0006909; F:GO:0016176; F:GO:0035091; C:GO:0043020; P:GO:0043085; P:GO:0045730	P:phagocytosis; F:superoxide-generating NADPH oxidase activator activity; F:phosphatidylinositol binding; C:NADPH oxidase complex; P:positive regulation of catalytic activity; P:respiratory burst	IPR000919 (PRINTS); IPR001683 (SMART); IPR001452 (SMART); IPR036871 (G3DSA:3.30.1520.GENE3D); IPR001683 (PFAM); G3DSA:2.30.30.40 (GENE3D); G3DSA:3.10.20.90 (GENE3D); IPR000270 (PFAM); IPR001452 (PFAM); IPR000919 (PANTHER); IPR001683 (PROSITE_PROFILES); IPR001452 (PROSITE_PROFILES); IPR000270 (PROSITE_PROFILES); IPR035541 (CDD); IPR034912 (CDD); SSF54277 (SUPERFAMILY); IPR036028 (SUPERFAMILY); IPR…	F:GO:0005515; P:GO:0006909; F:GO:0016176; F:GO:0035091; C:GO:0043020; P:GO:0045730	F:protein binding; P:phagocytosis; F:superoxide-generating NADPH oxidase activator activity; F:phosphatidylinositol binding; C:NADPH oxidase complex; P:respiratory burst
gi|213511982	NM_001141417.1	mir-20a-3p	sialidase-4 precursor	6	F:GO:0005185; C:GO:0005576; P:GO:0010469; F:GO:0052794; F:GO:0052795; F:GO:0052796	F:neurohypophyseal hormone activity; C:extracellular region; P:regulation of signaling receptor activity; F:exo-alpha-(2->3)-sialidase activity; F:exo-alpha-(2->6)-sialidase activity; F:exo-alpha-(2->8)-sialidase activity	IPR000981 (PRINTS); IPR000981 (SMART); IPR022423 (PFAM); IPR000981 (PFAM); IPR000981 (PIRSF); IPR036387 (G3DSA:2.60.9.GENE3D); PTHR11681:SF13 (PANTHER); IPR000981 (PANTHER); IPR000981 (PRODOM); IPR036387 (SUPERFAMILY)	F:GO:0005185; C:GO:0005576	F:neurohypophyseal hormone activity; C:extracellular region
gi|185136193	NM_001123630.1	mir-27a-3p mir-455-3p mir-8160-3p	solute carrier family 6, member 6	6	F:GO:0005328; F:GO:0005369; C:GO:0005887; P:GO:0006836; P:GO:0015734; P:GO:0055085	F:neurotransmitter:sodium symporter activity; F:taurine:sodium symporter activity; C:integral component of plasma membrane; P:neurotransmitter transport; P:taurine transport; P:transmembrane transport	IPR002434 (PRINTS); IPR000175 (PRINTS); IPR000175 (PFAM); mobidb-lite (MOBIDB_LITE); mobidb-lite (MOBIDB_LITE); PTHR11616:SF141 (PANTHER); IPR000175 (PANTHER); IPR000175 (PROSITE_PROFILES); IPR002434 (CDD); IPR037272 (SUPERFAMILY)	F:GO:0005328; F:GO:0005369; C:GO:0005887; P:GO:0006836; C:GO:0016020; C:GO:0016021	F:neurotransmitter:sodium symporter activity; F:taurine:sodium symporter activity; C:integral component of plasma membrane; P:neurotransmitter transport; C:membrane; C:integral component of membrane
gi|291190557	NM_001173666.1	mir-143-5p mir-20a-3p mir-214-3p	Syntaxin-11	6	F:GO:0005484; C:GO:0005794; P:GO:0006886; C:GO:0016020; P:GO:0016192; P:GO:0061025	F:SNAP receptor activity; C:Golgi apparatus; P:intracellular protein transport; C:membrane; P:vesicle-mediated transport; P:membrane fusion	IPR006011 (SMART); IPR000727 (SMART); G3DSA:1.20.58.70 (GENE3D); IPR000727 (PFAM); IPR006011 (PFAM); mobidb-lite (MOBIDB_LITE); IPR028672 (PTHR19957:PANTHER); PTHR19957 (PANTHER); IPR000727 (PROSITE_PROFILES); IPR006011 (CDD); IPR010989 (SUPERFAMILY)	C:GO:0005794; C:GO:0016020; P:GO:0016192	C:Golgi apparatus; C:membrane; P:vesicle-mediated transport
gi|226442886	NM_001146503.1	mir-30d-3p	syntaxin-12 isoform X1	6	F:GO:0005484; C:GO:0005623; P:GO:0006886; C:GO:0016021; P:GO:0016192; P:GO:0061025	F:SNAP receptor activity; C:cell; P:intracellular protein transport; C:integral component of membrane; P:vesicle-mediated transport; P:membrane fusion	IPR000727 (SMART); IPR006011 (SMART); G3DSA:1.20.58.70 (GENE3D); G3DSA:1.20.5.110 (GENE3D); IPR006011 (PFAM); IPR000727 (PFAM); mobidb-lite (MOBIDB_LITE); PTHR19957:SF88 (PANTHER); PTHR19957 (PANTHER); IPR000727 (PROSITE_PROFILES); cd15876 (CDD); IPR010989 (SUPERFAMILY)	C:GO:0016020; P:GO:0016192	C:membrane; P:vesicle-mediated transport
gi|213512199	NM_001141022.1	mir-8157-3p	Syntaxin-1B	6	F:GO:0005484; C:GO:0005623; P:GO:0006886; C:GO:0016021; P:GO:0016192; P:GO:0061025	F:SNAP receptor activity; C:cell; P:intracellular protein transport; C:integral component of membrane; P:vesicle-mediated transport; P:membrane fusion	IPR006011 (SMART); IPR000727 (SMART); IPR000727 (PFAM); G3DSA:1.20.58.70 (GENE3D); G3DSA:1.20.5.110 (GENE3D); IPR006011 (PFAM); mobidb-lite (MOBIDB_LITE); PTHR19957 (PANTHER); IPR037016 (PTHR19957:PANTHER); IPR000727 (PROSITE_PROFILES); IPR006011 (CDD); cd15880 (CDD); IPR010989 (SUPERFAMILY)	C:GO:0016020; P:GO:0016192	C:membrane; P:vesicle-mediated transport
gi|213514651	NM_001139870.1	mir-103-3p mir-107-3p mir-132-3p mir-143-5p mir-15b-5p mir-19d-5p	syntaxin-3 isoform X1	6	F:GO:0005484; P:GO:0006886; C:GO:0016021; P:GO:0016081; P:GO:0061025; C:GO:0098793	F:SNAP receptor activity; P:intracellular protein transport; C:integral component of membrane; P:synaptic vesicle docking; P:membrane fusion; C:presynapse	IPR000727 (SMART); IPR006011 (SMART); IPR006011 (PFAM); IPR000727 (PFAM); G3DSA:1.20.5.110 (GENE3D); G3DSA:1.20.58.70 (GENE3D); PTHR19957 (PANTHER); IPR031186 (PTHR19957:PANTHER); IPR000727 (PROSITE_PROFILES); IPR006011 (CDD); IPR010989 (SUPERFAMILY)	P:GO:0006887; C:GO:0016020; P:GO:0016081; P:GO:0016192	P:exocytosis; C:membrane; P:synaptic vesicle docking; P:vesicle-mediated transport
gi|213512201	NM_001139770.1	mir-30d-3p	syntaxin-5 isoform X1	6	F:GO:0005484; C:GO:0005623; P:GO:0006886; C:GO:0016021; P:GO:0016192; P:GO:0061025	F:SNAP receptor activity; C:cell; P:intracellular protein transport; C:integral component of membrane; P:vesicle-mediated transport; P:membrane fusion	IPR000727 (SMART); IPR000727 (PFAM); G3DSA:1.20.5.110 (GENE3D); IPR021538 (PFAM); mobidb-lite (MOBIDB_LITE); mobidb-lite (MOBIDB_LITE); mobidb-lite (MOBIDB_LITE); mobidb-lite (MOBIDB_LITE); mobidb-lite (MOBIDB_LITE); PTHR19957:SF3 (PANTHER); PTHR19957 (PANTHER); IPR000727 (PROSITE_PROFILES); cd15844 (CDD); IPR010989 (SUPERFAMILY)	C:GO:0016020; P:GO:0016192	C:membrane; P:vesicle-mediated transport
gi|259155083	NM_001165312.1	mir-133a-3p	Thromboxane-A synthase	6	F:GO:0004497; F:GO:0005506; C:GO:0016021; F:GO:0016705; F:GO:0020037; P:GO:0055114	F:monooxygenase activity; F:iron ion binding; C:integral component of membrane; F:oxidoreductase activity, acting on paired donors, with incorporation or reduction of molecular oxygen; F:heme binding; P:oxidation-reduction process	IPR002401 (PRINTS); IPR001128 (PRINTS); IPR001128 (PFAM); mobidb-lite (MOBIDB_LITE); mobidb-lite (MOBIDB_LITE); PTHR24301:SF2 (PANTHER); PTHR24301 (PANTHER); IPR036396 (SUPERFAMILY)	F:GO:0005506; F:GO:0016705; F:GO:0020037; P:GO:0055114	F:iron ion binding; F:oxidoreductase activity, acting on paired donors, with incorporation or reduction of molecular oxygen; F:heme binding; P:oxidation-reduction process
gi|213512893	NM_001140337.1	mir-103-3p mir-143-5p	Transcription factor E2F6	6	F:GO:0003677; F:GO:0003700; C:GO:0005634; C:GO:0005667; P:GO:0006355; F:GO:0046983	F:DNA binding; F:DNA-binding transcription factor activity; C:nucleus; C:transcription factor complex; P:regulation of transcription, DNA-templated; F:protein dimerization activity	IPR003316 (SMART); IPR006612 (SMART); IPR006612 (PFAM); IPR036388 (G3DSA:1.10.10.GENE3D); IPR038441 (G3DSA:3.30.40.GENE3D); IPR003316 (PFAM); IPR032198 (PFAM); IPR015635 (PTHR12081:PANTHER); IPR015633 (PANTHER); IPR006612 (PROSITE_PROFILES); IPR032198 (CDD); IPR037241 (SUPERFAMILY); IPR036390 (SUPERFAMILY); SSF57716 (SUPERFAMILY)	F:GO:0003676; F:GO:0003700; C:GO:0005667; P:GO:0006355; F:GO:0046983	F:nucleic acid binding; F:DNA-binding transcription factor activity; C:transcription factor complex; P:regulation of transcription, DNA-templated; F:protein dimerization activity
gi|226443173	NM_001146598.1	mir-23b-5p	U6 snRNA-associated Sm-like protein LSm2 isoform X1	6	P:GO:0000398; C:GO:0000932; F:GO:0003723; C:GO:0005681; C:GO:0005688; C:GO:0046540	P:mRNA splicing, via spliceosome; C:P-body; F:RNA binding; C:spliceosomal complex; C:U6 snRNP; C:U4/U6 x U5 tri-snRNP complex	IPR001163 (SMART); IPR001163 (PFAM); IPR016654 (PIRSF); G3DSA:2.30.30.100 (GENE3D); IPR016654 (PANTHER); IPR016654 (CDD); IPR010920 (SUPERFAMILY)	P:GO:0006397	P:mRNA processing
gi|213514609	NM_001140295.1	mir-196a-5p	ubiquitin-conjugating enzyme E2 variant 3	6	P:GO:0005975; P:GO:0006464; P:GO:0015031; F:GO:0016616; P:GO:0019752; P:GO:0055114	P:carbohydrate metabolic process; P:cellular protein modification process; P:protein transport; F:oxidoreductase activity, acting on the CH-OH group of donors, NAD or NADP as acceptor; P:carboxylic acid metabolic process; P:oxidation-reduction process	IPR001557 (PRINTS); G3DSA:3.40.50.720 (GENE3D); IPR022383 (PFAM); IPR001236 (PFAM); IPR015955 (G3DSA:3.90.110.GENE3D); IPR008883 (PFAM); IPR016135 (G3DSA:3.10.110.GENE3D); PTHR23306:SF18 (PANTHER); PTHR23306 (PANTHER); IPR008883 (PROSITE_PROFILES); IPR015955 (SUPERFAMILY); IPR016135 (SUPERFAMILY); IPR036291 (SUPERFAMILY)	F:GO:0003824; P:GO:0005975; P:GO:0006464; P:GO:0015031; F:GO:0016491; F:GO:0016616; P:GO:0019752; P:GO:0055114	F:catalytic activity; P:carbohydrate metabolic process; P:cellular protein modification process; P:protein transport; F:oxidoreductase activity; F:oxidoreductase activity, acting on the CH-OH group of donors, NAD or NADP as acceptor; P:carboxylic acid metabolic process; P:oxidation-reduction process
gi|213514287	NM_001140549.1	mir-30e-5p	V-type proton ATPase 21 kDa proteolipid subunit	6	F:GO:0015078; P:GO:0015991; C:GO:0016021; C:GO:0033179; P:GO:0048066; P:GO:0060041	F:proton transmembrane transporter activity; P:ATP hydrolysis coupled proton transport; C:integral component of membrane; C:proton-transporting V-type ATPase, V0 domain; P:developmental pigmentation; P:retina development in camera-type eye	IPR000245 (PRINTS); G3DSA:1.20.120.610 (GENE3D); IPR002379 (PFAM); PTHR10263 (PANTHER); PTHR10263:SF18 (PANTHER); IPR035921 (SUPERFAMILY); IPR035921 (SUPERFAMILY)	F:GO:0015078; P:GO:0015991; C:GO:0033177; C:GO:0033179	F:proton transmembrane transporter activity; P:ATP hydrolysis coupled proton transport; C:proton-transporting two-sector ATPase complex, proton-transporting domain; C:proton-transporting V-type ATPase, V0 domain
gi|185136057	NM_001123626.1	mir-143-3p	vertebrate ancient opsin	6	F:GO:0004930; P:GO:0007186; P:GO:0007603; F:GO:0009881; C:GO:0016021; P:GO:0018298	F:G protein-coupled receptor activity; P:G protein-coupled receptor signaling pathway; P:phototransduction, visible light; F:photoreceptor activity; C:integral component of membrane; P:protein-chromophore linkage	IPR000276 (PRINTS); IPR000276 (PFAM); G3DSA:1.20.1070.10 (GENE3D); PTHR24240 (PANTHER); PTHR24240:SF75 (PANTHER); IPR017452 (PROSITE_PROFILES); SSF81321 (SUPERFAMILY)	F:GO:0004930; P:GO:0007186; C:GO:0016021	F:G protein-coupled receptor activity; P:G protein-coupled receptor signaling pathway; C:integral component of membrane
gi|291190336	NM_001173768.1	mir-24a-3p mir-24b-3p mir-30d-3p mir-30d-3p	zinc finger CCCH-type with G patch domain-containing protein	6	F:GO:0003700; C:GO:0005634; P:GO:0007175; F:GO:0043565; P:GO:0045892; F:GO:0046872	F:DNA-binding transcription factor activity; C:nucleus; P:negative regulation of epidermal growth factor-activated receptor activity; F:sequence-specific DNA binding; P:negative regulation of transcription, DNA-templated; F:metal ion binding	IPR000571 (SMART); IPR000467 (SMART); IPR041367 (PFAM); IPR000467 (PFAM); G3DSA:2.30.30.1190 (GENE3D); G3DSA:2.30.30.140 (GENE3D); mobidb-lite (MOBIDB_LITE); mobidb-lite (MOBIDB_LITE); mobidb-lite (MOBIDB_LITE); mobidb-lite (MOBIDB_LITE); mobidb-lite (MOBIDB_LITE); mobidb-lite (MOBIDB_LITE); mobidb-lite (MOBIDB_LITE); mobidb-lite (MOBIDB_LITE); PTHR23329:SF2 (PANTHER); PTHR23329 (PANTHER); IPR000…	F:GO:0003676; F:GO:0046872	F:nucleic acid binding; F:metal ion binding
gi|213515317	NM_001141639.1	mir-203b-5p	Activin receptor type-1 precursor	5	F:GO:0004675; F:GO:0005524; P:GO:0006468; P:GO:0007178; C:GO:0016021	F:transmembrane receptor protein serine/threonine kinase activity; F:ATP binding; P:protein phosphorylation; P:transmembrane receptor protein serine/threonine kinase signaling pathway; C:integral component of membrane	IPR003605 (SMART); IPR000719 (SMART); IPR003605 (PFAM); G3DSA:3.30.200.20 (GENE3D); IPR001245 (PFAM); G3DSA:1.10.510.10 (GENE3D); G3DSA:2.10.60.10 (GENE3D); IPR000333 (PANTHER); PTHR23255:SF65 (PANTHER); IPR000719 (PROSITE_PROFILES); IPR003605 (PROSITE_PROFILES); cd14142 (CDD); SSF57302 (SUPERFAMILY); IPR011009 (SUPERFAMILY)	F:GO:0004672; F:GO:0004675; F:GO:0005524; P:GO:0006468; P:GO:0007178; C:GO:0016020	F:protein kinase activity; F:transmembrane receptor protein serine/threonine kinase activity; F:ATP binding; P:protein phosphorylation; P:transmembrane receptor protein serine/threonine kinase signaling pathway; C:membrane
gi|213513024	NM_001140568.1	mir-107-5p mir-128-5p mir-143-5p mir-19d-5p mir-25-5p mir-8162-3p	activin receptor type-1B isoform X2	5	F:GO:0004675; F:GO:0005524; P:GO:0006468; P:GO:0007178; C:GO:0016021	F:transmembrane receptor protein serine/threonine kinase activity; F:ATP binding; P:protein phosphorylation; P:transmembrane receptor protein serine/threonine kinase signaling pathway; C:integral component of membrane	IPR003605 (SMART); G3DSA:2.10.60.10 (GENE3D); IPR000472 (PFAM); IPR001245 (PFAM); G3DSA:3.30.200.20 (GENE3D); IPR003605 (PFAM); PTHR23255:SF22 (PANTHER); IPR000333 (PANTHER); IPR000719 (PROSITE_PROFILES); IPR003605 (PROSITE_PROFILES); SSF57302 (SUPERFAMILY); IPR011009 (SUPERFAMILY)	F:GO:0004672; F:GO:0004675; F:GO:0005524; P:GO:0006468; P:GO:0007178; C:GO:0016020	F:protein kinase activity; F:transmembrane receptor protein serine/threonine kinase activity; F:ATP binding; P:protein phosphorylation; P:transmembrane receptor protein serine/threonine kinase signaling pathway; C:membrane
gi|213512289	NM_001140197.1	mir-216b-3p mir-455-5p mir-7a-3p	adenylosuccinate synthetase isozyme 1 A	5	F:GO:0000287; F:GO:0004019; F:GO:0005525; C:GO:0005737; P:GO:0044208	F:magnesium ion binding; F:adenylosuccinate synthase activity; F:GTP binding; C:cytoplasm; P:'de novo' AMP biosynthetic process	IPR001114 (SMART); G3DSA:1.10.300.10 (GENE3D); G3DSA:3.40.440.10 (GENE3D); IPR001114 (PFAM); IPR001114 (TIGRFAM); G3DSA:3.90.170.10 (GENE3D); IPR001114 (PANTHER); PTHR11846:SF2 (PANTHER); IPR001114 (HAMAP); IPR027509 (HAMAP); IPR001114 (CDD); IPR027417 (SUPERFAMILY)	F:GO:0004019; F:GO:0005525; C:GO:0005737; P:GO:0006164; P:GO:0006167	F:adenylosuccinate synthase activity; F:GTP binding; C:cytoplasm; P:purine nucleotide biosynthetic process; P:AMP biosynthetic process
gi|213511055	NM_001139705.1	mir-16b-3p mir-181b-5p mir-210-3p mir-216b-3p mir-218-5p	adenylosuccinate synthetase isozyme 1 B	5	F:GO:0000287; F:GO:0004019; F:GO:0005525; C:GO:0005737; P:GO:0044208	F:magnesium ion binding; F:adenylosuccinate synthase activity; F:GTP binding; C:cytoplasm; P:'de novo' AMP biosynthetic process	IPR001114 (SMART); IPR001114 (PFAM); G3DSA:3.90.170.10 (GENE3D); G3DSA:3.40.440.10 (GENE3D); IPR001114 (TIGRFAM); G3DSA:1.10.300.10 (GENE3D); IPR001114 (PANTHER); PTHR11846:SF2 (PANTHER); IPR001114 (HAMAP); IPR027509 (HAMAP); IPR001114 (CDD); IPR027417 (SUPERFAMILY)	F:GO:0004019; F:GO:0005525; C:GO:0005737; P:GO:0006164; P:GO:0006167	F:adenylosuccinate synthase activity; F:GTP binding; C:cytoplasm; P:purine nucleotide biosynthetic process; P:AMP biosynthetic process
gi|213511231	NM_001139706.1	let-7b-5p	adenylosuccinate synthetase isozyme 1 C	5	F:GO:0000287; F:GO:0004019; F:GO:0005525; C:GO:0005737; P:GO:0044208	F:magnesium ion binding; F:adenylosuccinate synthase activity; F:GTP binding; C:cytoplasm; P:'de novo' AMP biosynthetic process	IPR001114 (SMART); G3DSA:1.10.300.10 (GENE3D); IPR001114 (TIGRFAM); IPR001114 (PFAM); G3DSA:3.90.170.10 (GENE3D); G3DSA:3.40.440.10 (GENE3D); mobidb-lite (MOBIDB_LITE); mobidb-lite (MOBIDB_LITE); IPR001114 (PANTHER); PTHR11846:SF2 (PANTHER); IPR027509 (HAMAP); IPR001114 (HAMAP); IPR001114 (CDD); IPR027417 (SUPERFAMILY)	F:GO:0004019; F:GO:0005525; C:GO:0005737; P:GO:0006164; P:GO:0006167	F:adenylosuccinate synthase activity; F:GTP binding; C:cytoplasm; P:purine nucleotide biosynthetic process; P:AMP biosynthetic process
gi|213514461	NM_001140240.1	mir-199a-5p	Adenylosuccinate synthetase isozyme 2	5	F:GO:0000287; F:GO:0004019; F:GO:0005525; C:GO:0005737; P:GO:0044208	F:magnesium ion binding; F:adenylosuccinate synthase activity; F:GTP binding; C:cytoplasm; P:'de novo' AMP biosynthetic process	IPR001114 (SMART); IPR001114 (TIGRFAM); IPR001114 (PFAM); G3DSA:3.40.440.10 (GENE3D); G3DSA:1.10.300.10 (GENE3D); G3DSA:3.90.170.10 (GENE3D); mobidb-lite (MOBIDB_LITE); mobidb-lite (MOBIDB_LITE); IPR001114 (PANTHER); PTHR11846:SF3 (PANTHER); PTHR11846:SF3 (PANTHER); IPR001114 (PANTHER); IPR001114 (HAMAP); IPR001114 (CDD); IPR027417 (SUPERFAMILY)	F:GO:0004019; F:GO:0005525; P:GO:0006164	F:adenylosuccinate synthase activity; F:GTP binding; P:purine nucleotide biosynthetic process
gi|213515167	NM_001139988.1	mir-143-5p	alpha-(1,3)-fucosyltransferase 11 precursor	5	P:GO:0006486; C:GO:0016021; C:GO:0032580; P:GO:0036065; F:GO:0046920	P:protein glycosylation; C:integral component of membrane; C:Golgi cisterna membrane; P:fucosylation; F:alpha-(1->3)-fucosyltransferase activity	IPR001503 (PFAM); IPR038577 (G3DSA:3.40.50.GENE3D); IPR031481 (PFAM); IPR017176 (PIRSF); PTHR11929:SF167 (PANTHER); IPR001503 (PANTHER); SSF53756 (SUPERFAMILY)	C:GO:0000139; P:GO:0006486; F:GO:0008417; C:GO:0016020; F:GO:0046920	C:Golgi membrane; P:protein glycosylation; F:fucosyltransferase activity; C:membrane; F:alpha-(1->3)-fucosyltransferase activity
gi|213511557	NM_001141751.1	mir-192b-5p mir-222a-3p	alpha-N-acetyl-neuraminyl-2,3-beta-galactosyl-1,3-N-acetyl-galactosaminide alpha-2,6-sialyltransferase precursor	5	C:GO:0005794; P:GO:0006486; F:GO:0008373; C:GO:0016021; P:GO:0097503	C:Golgi apparatus; P:protein glycosylation; F:sialyltransferase activity; C:integral component of membrane; P:sialylation	IPR038578 (G3DSA:3.90.1480.GENE3D); IPR001675 (PFAM); IPR012163 (PIRSF); PTHR13713 (PANTHER); PTHR13713:SF35 (PANTHER)	P:GO:0006486; F:GO:0008373	P:protein glycosylation; F:sialyltransferase activity
gi|213514121	NM_001140238.1	mir-222a-5p	Alpha-N-acetylgalactosaminide alpha-2,6-sialyltransferase 6	5	C:GO:0005794; P:GO:0006486; F:GO:0008373; C:GO:0016021; P:GO:0097503	C:Golgi apparatus; P:protein glycosylation; F:sialyltransferase activity; C:integral component of membrane; P:sialylation	IPR038578 (G3DSA:3.90.1480.GENE3D); IPR001675 (PFAM); PTHR13713 (PANTHER); PTHR13713:SF45 (PANTHER)	P:GO:0006486; F:GO:0008373	P:protein glycosylation; F:sialyltransferase activity
gi|213515483	NM_001139961.1	mir-193-5p mir-92a-5p	aminoacylase-1 isoform X1	5	F:GO:0004046; C:GO:0005737; P:GO:0006508; P:GO:0006520; F:GO:0008237	F:aminoacylase activity; C:cytoplasm; P:proteolysis; P:cellular amino acid metabolic process; F:metallopeptidase activity	G3DSA:3.30.70.360 (GENE3D); G3DSA:3.40.630.10 (GENE3D); PIRSF036696 (PIRSF); IPR002933 (PFAM); IPR011650 (PFAM); IPR010159 (TIGRFAM); G3DSA:3.30.70.1640 (GENE3D); mobidb-lite (MOBIDB_LITE); PTHR11014:SF106 (PANTHER); PTHR11014 (PANTHER); IPR010159 (CDD); IPR036264 (SUPERFAMILY); SSF53187 (SUPERFAMILY)	F:GO:0004046; C:GO:0005737; P:GO:0006520; F:GO:0016787	F:aminoacylase activity; C:cytoplasm; P:cellular amino acid metabolic process; F:hydrolase activity
gi|291190362	NM_001173636.1	mir-92b-5p	Bardet-Biedl syndrome 7	5	C:GO:0005737; P:GO:0015031; C:GO:0034464; C:GO:0036064; P:GO:1905515	C:cytoplasm; P:protein transport; C:BBSome; C:ciliary basal body; P:non-motile cilium assembly	IPR016575 (PIRSF); PTHR16074 (PANTHER); IPR036322 (SUPERFAMILY)	F:GO:0005515; C:GO:0034464; P:GO:1905515	F:protein binding; C:BBSome; P:non-motile cilium assembly
gi|291190463	NM_001173800.1	mir-181b-5p	Beta-1,3-glucosyltransferase precursor	5	F:GO:0005509; C:GO:0005576; P:GO:0007160; C:GO:0016020; F:GO:0016757	F:calcium ion binding; C:extracellular region; P:cell-matrix adhesion; C:membrane; F:transferase activity, transferring glycosyl groups	IPR001299 (PRINTS); IPR001299 (SMART); G3DSA:3.90.550.50 (GENE3D); IPR003378 (PFAM); IPR001299 (PFAM); PTHR10811:SF48 (PANTHER); PTHR10811 (PANTHER)	F:GO:0005509; C:GO:0005576; P:GO:0007160; C:GO:0016020; F:GO:0016757	F:calcium ion binding; C:extracellular region; P:cell-matrix adhesion; C:membrane; F:transferase activity, transferring glycosyl groups
gi|185133739	NM_001123699.1	mir-193-3p	beta-2 microglobulin	5	P:GO:0002474; C:GO:0005615; P:GO:0009615; C:GO:0042612; P:GO:0045087	P:antigen processing and presentation of peptide antigen via MHC class I; C:extracellular space; P:response to virus; C:MHC class I protein complex; P:innate immune response	IPR003597 (SMART); IPR003597 (PFAM); IPR013783 (G3DSA:2.60.40.GENE3D); PTHR19944 (PANTHER); IPR015707 (PTHR19944:PANTHER); IPR007110 (PROSITE_PROFILES); cd05770 (CDD); IPR036179 (SUPERFAMILY)	P:GO:0006955; C:GO:0042612	P:immune response; C:MHC class I protein complex
gi|213513569	NM_001140518.1	mir-143-5p mir-30d-3p	C-C chemokine receptor type 9	5	F:GO:0004950; P:GO:0006935; P:GO:0007186; C:GO:0016021; P:GO:0070098	F:chemokine receptor activity; P:chemotaxis; P:G protein-coupled receptor signaling pathway; C:integral component of membrane; P:chemokine-mediated signaling pathway	IPR000276 (PRINTS); IPR000355 (PRINTS); G3DSA:1.20.1070.10 (GENE3D); IPR000276 (PFAM); mobidb-lite (MOBIDB_LITE); mobidb-lite (MOBIDB_LITE); PTHR10489 (PANTHER); PTHR10489:SF704 (PANTHER); IPR017452 (PROSITE_PROFILES); SSF81321 (SUPERFAMILY)	F:GO:0004930; F:GO:0004950; P:GO:0006935; P:GO:0007186; C:GO:0016021	F:G protein-coupled receptor activity; F:chemokine receptor activity; P:chemotaxis; P:G protein-coupled receptor signaling pathway; C:integral component of membrane
gi|259155406	NM_001165293.1	mir-92b-3p	C-X-C chemokine receptor type 4	5	F:GO:0004950; P:GO:0006935; P:GO:0007186; C:GO:0016021; P:GO:0070098	F:chemokine receptor activity; P:chemotaxis; P:G protein-coupled receptor signaling pathway; C:integral component of membrane; P:chemokine-mediated signaling pathway	IPR001277 (PRINTS); IPR000276 (PRINTS); IPR000355 (PRINTS); G3DSA:1.20.1070.10 (GENE3D); IPR000276 (PFAM); PTHR10489 (PANTHER); PTHR10489:SF594 (PANTHER); IPR017452 (PROSITE_PROFILES); cd15179 (CDD); SSF81321 (SUPERFAMILY)	F:GO:0004930; F:GO:0004950; P:GO:0006935; P:GO:0007186; C:GO:0016021	F:G protein-coupled receptor activity; F:chemokine receptor activity; P:chemotaxis; P:G protein-coupled receptor signaling pathway; C:integral component of membrane
gi|213513275	NM_001141028.1	mir-181c-5p mir-18b-3p	C-X-C motif chemokine 10 precursor	5	C:GO:0005576; P:GO:0006952; P:GO:0006955; F:GO:0008009; P:GO:0060326	C:extracellular region; P:defense response; P:immune response; F:chemokine activity; P:cell chemotaxis	IPR001089 (PRINTS); PR00436 (PRINTS); IPR001811 (SMART); G3DSA:2.40.50.40 (GENE3D); IPR001811 (PFAM); IPR001089 (PANTHER); IPR033899 (CDD); IPR036048 (SUPERFAMILY)	C:GO:0005576; P:GO:0006935; P:GO:0006952; P:GO:0006955; F:GO:0008009	C:extracellular region; P:chemotaxis; P:defense response; P:immune response; F:chemokine activity
gi|213512854	NM_001139825.1	mir-140-3p mir-153b-5p mir-200b-5p	Cation-dependent mannose-6-phosphate receptor precursor	5	C:GO:0005768; C:GO:0005794; P:GO:0006622; C:GO:0016021; F:GO:0019904	C:endosome; C:Golgi apparatus; P:protein targeting to lysosome; C:integral component of membrane; F:protein domain specific binding	IPR000296 (PRINTS); IPR028927 (PFAM); IPR009011 (G3DSA:2.70.130.GENE3D); mobidb-lite (MOBIDB_LITE); mobidb-lite (MOBIDB_LITE); PTHR15071 (PANTHER); IPR000296 (PTHR15071:PANTHER); SSF50911 (SUPERFAMILY)	C:GO:0005768; C:GO:0005794; P:GO:0006622; F:GO:0019904	C:endosome; C:Golgi apparatus; P:protein targeting to lysosome; F:protein domain specific binding
gi|213512005	NM_001141505.1	mir-30d-3p	centromere protein S	5	C:GO:0000776; P:GO:0006281; F:GO:0046982; P:GO:0051382; C:GO:0071821	C:kinetochore; P:DNA repair; F:protein heterodimerization activity; P:kinetochore assembly; C:FANCM-MHF complex	IPR029003 (PFAM); IPR009072 (G3DSA:1.10.20.GENE3D); mobidb-lite (MOBIDB_LITE); IPR033554 (PTHR22980:PANTHER); PTHR22980 (PANTHER); IPR009072 (SUPERFAMILY)	C:GO:0000776; P:GO:0006281; F:GO:0046982; P:GO:0051382; C:GO:0071821	C:kinetochore; P:DNA repair; F:protein heterodimerization activity; P:kinetochore assembly; C:FANCM-MHF complex
gi|291190167	NM_001173726.1	mir-138-5p mir-143-5p mir-15a-3p mir-19d-5p mir-216b-5p mir-92a-5p	Coagulation factor IX precursor	5	F:GO:0004252; F:GO:0005509; C:GO:0005576; P:GO:0006508; P:GO:0007596	F:serine-type endopeptidase activity; F:calcium ion binding; C:extracellular region; P:proteolysis; P:blood coagulation	IPR000294 (PRINTS); IPR001314 (PRINTS); IPR000742 (SMART); IPR001254 (SMART); IPR000294 (SMART); IPR001881 (SMART); IPR000742 (PFAM); PF14670 (PFAM); G3DSA:2.40.10.10 (GENE3D); IPR001254 (PFAM); G3DSA:2.10.25.10 (GENE3D); IPR012224 (PIRSF); G3DSA:2.10.25.10 (GENE3D); IPR000294 (PFAM); G3DSA:2.40.10.10 (GENE3D); IPR017857 (G3DSA:4.10.740.GENE3D); PTHR44064:SF2 (PANTHER); PTHR44064:SF2 (PANTHER); P…	F:GO:0004252; F:GO:0005509; C:GO:0005576; P:GO:0006508; P:GO:0007596	F:serine-type endopeptidase activity; F:calcium ion binding; C:extracellular region; P:proteolysis; P:blood coagulation
gi|291190409	NM_001173786.1	mir-146a-3p	Coagulation factor X precursor	5	F:GO:0004252; F:GO:0005509; C:GO:0005576; P:GO:0006508; P:GO:0007596	F:serine-type endopeptidase activity; F:calcium ion binding; C:extracellular region; P:proteolysis; P:blood coagulation	PR00010 (PRINTS); IPR000294 (PRINTS); IPR001254 (SMART); IPR000294 (SMART); IPR000742 (SMART); IPR001881 (SMART); G3DSA:2.40.10.10 (GENE3D); G3DSA:2.10.25.10 (GENE3D); G3DSA:2.40.10.10 (GENE3D); IPR012224 (PIRSF); IPR001254 (PFAM); IPR017857 (G3DSA:4.10.740.GENE3D); IPR000742 (PFAM); G3DSA:2.10.25.10 (GENE3D); IPR000294 (PFAM); PTHR24278 (PANTHER); PTHR24278:SF21 (PANTHER); PTHR24278:SF21 (PANTHE…	F:GO:0004252; F:GO:0005509; C:GO:0005576; P:GO:0006508; P:GO:0007596	F:serine-type endopeptidase activity; F:calcium ion binding; C:extracellular region; P:proteolysis; P:blood coagulation
gi|213513460	NM_001140234.1	mir-8160-5p	Coatomer subunit gamma-2	5	C:GO:0000139; F:GO:0005198; P:GO:0006886; P:GO:0016192; C:GO:0030126	C:Golgi membrane; F:structural molecule activity; P:intracellular protein transport; P:vesicle-mediated transport; C:COPI vesicle coat	IPR011989 (G3DSA:1.25.10.GENE3D); IPR017106 (PIRSF); IPR002553 (PFAM); IPR013040 (PFAM); IPR011989 (G3DSA:1.25.10.GENE3D); IPR037067 (G3DSA:2.60.40.GENE3D); IPR032154 (PFAM); IPR012295 (G3DSA:3.30.310.GENE3D); PTHR10261:SF4 (PANTHER); IPR017106 (PANTHER); IPR013041 (SUPERFAMILY); IPR016024 (SUPERFAMILY); IPR009028 (SUPERFAMILY)	F:GO:0005198; P:GO:0006886; P:GO:0016192; C:GO:0030117; C:GO:0030126	F:structural molecule activity; P:intracellular protein transport; P:vesicle-mediated transport; C:membrane coat; C:COPI vesicle coat
gi|213510791	NM_001139840.1	mir-133a-3p	Collectrin precursor	5	P:GO:0006508; F:GO:0008237; F:GO:0008241; C:GO:0016021; P:GO:0072659	P:proteolysis; F:metallopeptidase activity; F:peptidyl-dipeptidase activity; C:integral component of membrane; P:protein localization to plasma membrane	IPR031588 (PFAM); mobidb-lite (MOBIDB_LITE); mobidb-lite (MOBIDB_LITE); IPR001548 (PANTHER); PTHR10514:SF26 (PANTHER)	P:GO:0006508; F:GO:0008237; F:GO:0008241; C:GO:0016020	P:proteolysis; F:metallopeptidase activity; F:peptidyl-dipeptidase activity; C:membrane
gi|213512767	NM_001140230.1	mir-19d-5p mir-202-3p mir-20a-3p	cytoplasmic aconitate hydratase	5	F:GO:0003994; C:GO:0005737; P:GO:0006879; P:GO:0010040; F:GO:0051539	F:aconitate hydratase activity; C:cytoplasm; P:cellular iron ion homeostasis; P:response to iron(II) ion; F:4 iron, 4 sulfur cluster binding	IPR001030 (PRINTS); IPR006249 (TIGRFAM); IPR000573 (PFAM); G3DSA:3.30.499.20 (GENE3D); G3DSA:1.10.1440.20 (GENE3D); IPR001030 (PFAM); IPR015928 (G3DSA:3.20.19.GENE3D); IPR015931 (G3DSA:3.30.499.GENE3D); IPR029784 (PTHR11670:PANTHER); IPR006249 (PANTHER); cd01586 (CDD); cd01580 (CDD); IPR036008 (SUPERFAMILY); SSF52016 (SUPERFAMILY)	F:GO:0003994; P:GO:0006879; P:GO:0010040; F:GO:0051539	F:aconitate hydratase activity; P:cellular iron ion homeostasis; P:response to iron(II) ion; F:4 iron, 4 sulfur cluster binding
gi|213514289	NM_001140319.1	mir-143-5p mir-8160-5p	Cytosol aminopeptidase	5	F:GO:0004177; C:GO:0005737; P:GO:0006508; F:GO:0008235; F:GO:0030145	F:aminopeptidase activity; C:cytoplasm; P:proteolysis; F:metalloexopeptidase activity; F:manganese ion binding	IPR011356 (PRINTS); G3DSA:3.40.220.10 (GENE3D); IPR008283 (PFAM); G3DSA:3.40.630.10 (GENE3D); IPR000819 (PFAM); IPR011356 (PANTHER); PTHR11963:SF30 (PANTHER); IPR023042 (HAMAP); IPR011356 (CDD); SSF52949 (SUPERFAMILY); SSF53187 (SUPERFAMILY)	F:GO:0004177; C:GO:0005622; C:GO:0005737; P:GO:0006508; F:GO:0008235; P:GO:0019538; F:GO:0030145	F:aminopeptidase activity; C:intracellular; C:cytoplasm; P:proteolysis; F:metalloexopeptidase activity; P:protein metabolic process; F:manganese ion binding
gi|304434587	NM_001141189.2	mir-204-5p	deoxycytidine kinase	5	F:GO:0004137; F:GO:0005524; P:GO:0009157; P:GO:0009165; P:GO:0016310	F:deoxycytidine kinase activity; F:ATP binding; P:deoxyribonucleoside monophosphate biosynthetic process; P:nucleotide biosynthetic process; P:phosphorylation	G3DSA:3.40.50.300 (GENE3D); IPR002624 (PIRSF); IPR031314 (PFAM); PTHR10513:SF19 (PANTHER); PTHR10513 (PANTHER); cd01673 (CDD); IPR027417 (SUPERFAMILY)	F:GO:0005524; P:GO:0006139; F:GO:0019206	F:ATP binding; P:nucleobase-containing compound metabolic process; F:nucleoside kinase activity
gi|226442649	NM_001146653.1	mir-125b-3p	DNA excision repair protein ERCC-1	5	F:GO:0003684; F:GO:0004519; C:GO:0005634; P:GO:0006281; P:GO:0090305	F:damaged DNA binding; F:endonuclease activity; C:nucleus; P:DNA repair; P:nucleic acid phosphodiester bond hydrolysis	IPR004579 (TIGRFAM); IPR004579 (PFAM); G3DSA:3.40.50.10130 (GENE3D); G3DSA:1.10.150.20 (GENE3D); PF14520 (PFAM); mobidb-lite (MOBIDB_LITE); mobidb-lite (MOBIDB_LITE); mobidb-lite (MOBIDB_LITE); mobidb-lite (MOBIDB_LITE); mobidb-lite (MOBIDB_LITE); IPR004579 (PANTHER); IPR004579 (PRODOM); IPR010994 (SUPERFAMILY); IPR011335 (SUPERFAMILY)	F:GO:0003684; F:GO:0004519; C:GO:0005634; P:GO:0006281	F:damaged DNA binding; F:endonuclease activity; C:nucleus; P:DNA repair
gi|213510985	NM_001141830.1	mir-146a-3p	dolichol phosphate-mannose biosynthesis regulatory protein	5	P:GO:0006486; P:GO:0019348; C:GO:0030176; F:GO:0030234; P:GO:0050790	P:protein glycosylation; P:dolichol metabolic process; C:integral component of endoplasmic reticulum membrane; F:enzyme regulator activity; P:regulation of catalytic activity	IPR009914 (PFAM); IPR009914 (PANTHER)	P:GO:0019348; C:GO:0030176; F:GO:0030234	P:dolichol metabolic process; C:integral component of endoplasmic reticulum membrane; F:enzyme regulator activity
gi|1048072233	NM_001140989.2	mir-222a-3p mir-430a-3p	dolichol-phosphate mannosyltransferase subunit 3	5	C:GO:0005789; P:GO:0006486; C:GO:0016021; F:GO:0016757; C:GO:0033185	C:endoplasmic reticulum membrane; P:protein glycosylation; C:integral component of membrane; F:transferase activity, transferring glycosyl groups; C:dolichol-phosphate-mannose synthase complex	IPR013174 (PFAM); IPR013174 (PANTHER)	P:GO:0006486	P:protein glycosylation
gi|291190762	NM_001173581.1	mir-205b-5p	ecto-NOX disulfide-thiol exchanger 1	5	F:GO:0003723; P:GO:0007624; C:GO:0009897; F:GO:0016491; P:GO:0055114	F:RNA binding; P:ultradian rhythm; C:external side of plasma membrane; F:oxidoreductase activity; P:oxidation-reduction process	IPR000504 (SMART); IPR000504 (PFAM); IPR012677 (G3DSA:3.30.70.GENE3D); PTHR16001:SF6 (PANTHER); IPR038876 (PANTHER); IPR000504 (PROSITE_PROFILES); IPR034140 (CDD); IPR035979 (SUPERFAMILY)	F:GO:0003676; P:GO:0007624; C:GO:0009897; F:GO:0016491	F:nucleic acid binding; P:ultradian rhythm; C:external side of plasma membrane; F:oxidoreductase activity
gi|213513971	NM_001140122.1	mir-21b-3p	ER lumen protein retaining receptor 2	5	C:GO:0005789; P:GO:0006621; P:GO:0015031; C:GO:0016021; F:GO:0046923	C:endoplasmic reticulum membrane; P:protein retention in ER lumen; P:protein transport; C:integral component of membrane; F:ER retention sequence binding	IPR000133 (PRINTS); IPR000133 (PFAM); PTHR10585:SF32 (PANTHER); IPR000133 (PANTHER)	P:GO:0006621; C:GO:0016021; F:GO:0046923	P:protein retention in ER lumen; C:integral component of membrane; F:ER retention sequence binding
gi|291190069	NM_001173607.1	mir-216b-3p mir-21b-5p	Exostosin-2	5	P:GO:0006024; P:GO:0006486; P:GO:0015012; F:GO:0015020; C:GO:0016021	P:glycosaminoglycan biosynthetic process; P:protein glycosylation; P:heparan sulfate proteoglycan biosynthetic process; F:glucuronosyltransferase activity; C:integral component of membrane	IPR040911 (PFAM); IPR015338 (PFAM); IPR029044 (G3DSA:3.90.550.GENE3D); IPR027673 (PTHR11062:PANTHER); IPR004263 (PANTHER); IPR029044 (SUPERFAMILY)	P:GO:0006024; P:GO:0006486; P:GO:0015012; F:GO:0015020; C:GO:0016021; F:GO:0016757	P:glycosaminoglycan biosynthetic process; P:protein glycosylation; P:heparan sulfate proteoglycan biosynthetic process; F:glucuronosyltransferase activity; C:integral component of membrane; F:transferase activity, transferring glycosyl groups
gi|213513629	NM_001140085.1	mir-205b-5p	Fatty acyl-CoA reductase 1	5	P:GO:0006629; C:GO:0016021; P:GO:0055114; F:GO:0080019; F:GO:0102965	P:lipid metabolic process; C:integral component of membrane; P:oxidation-reduction process; F:fatty-acyl-CoA reductase (alcohol-forming) activity; F:alcohol-forming fatty acyl-CoA reductase activity	IPR033640 (PFAM); IPR013120 (PFAM); G3DSA:3.40.50.720 (GENE3D); PTHR11011:SF41 (PANTHER); IPR026055 (PANTHER); IPR033640 (CDD); cd05236 (CDD); IPR036291 (SUPERFAMILY)	F:GO:0080019	F:fatty-acyl-CoA reductase (alcohol-forming) activity
gi|213512011	NM_001139795.1	mir-138-5p	flavin containing monooxygenase 5	5	F:GO:0004499; C:GO:0005789; F:GO:0050660; F:GO:0050661; P:GO:0055114	F:N,N-dimethylaniline monooxygenase activity; C:endoplasmic reticulum membrane; F:flavin adenine dinucleotide binding; F:NADP binding; P:oxidation-reduction process	IPR002253 (PRINTS); IPR000960 (PRINTS); IPR020946 (PFAM); IPR000960 (PIRSF); IPR036188 (G3DSA:3.50.50.GENE3D); IPR036188 (G3DSA:3.50.50.GENE3D); PTHR23023 (PANTHER); PTHR23023:SF166 (PANTHER); IPR036188 (SUPERFAMILY); IPR036188 (SUPERFAMILY)	F:GO:0004499; F:GO:0050660; F:GO:0050661; P:GO:0055114	F:N,N-dimethylaniline monooxygenase activity; F:flavin adenine dinucleotide binding; F:NADP binding; P:oxidation-reduction process
gi|213513248	NM_001139889.1	mir-139-3p mir-24b-3p	Gamma-aminobutyric acid receptor subunit delta	5	F:GO:0004890; F:GO:0005230; C:GO:0005886; C:GO:0016021; P:GO:0034220	F:GABA-A receptor activity; F:extracellular ligand-gated ion channel activity; C:plasma membrane; C:integral component of membrane; P:ion transmembrane transport	IPR006028 (PRINTS); IPR008098 (PRINTS); IPR006201 (PRINTS); IPR006029 (PFAM); IPR036734 (G3DSA:2.70.170.GENE3D); IPR006201 (TIGRFAM); IPR006202 (PFAM); mobidb-lite (MOBIDB_LITE); mobidb-lite (MOBIDB_LITE); IPR008098 (PTHR18945:PANTHER); IPR006201 (PANTHER); IPR036734 (SUPERFAMILY); IPR036719 (SUPERFAMILY)	F:GO:0004888; F:GO:0004890; F:GO:0005216; F:GO:0005230; P:GO:0006811; C:GO:0016020; C:GO:0016021; P:GO:0034220	F:transmembrane signaling receptor activity; F:GABA-A receptor activity; F:ion channel activity; F:extracellular ligand-gated ion channel activity; P:ion transport; C:membrane; C:integral component of membrane; P:ion transmembrane transport
gi|291190171	NM_001173727.1	mir-2188-5p mir-92a-3p mir-92b-3p	gamma-glutamyltransferase 5	5	P:GO:0006508; P:GO:0006751; F:GO:0036374; F:GO:0102953; F:GO:0103068	P:proteolysis; P:glutathione catabolic process; F:glutathione hydrolase activity; F:hypoglycin A gamma-glutamyl transpeptidase activity; F:leukotriene C4 gamma-glutamyl transferase activity	PR01210 (PRINTS); PF01019 (PFAM); G3DSA:1.10.246.130 (GENE3D); G3DSA:3.60.20.40 (GENE3D); PTHR11686:SF19 (PANTHER); IPR000101 (PANTHER); IPR029055 (SUPERFAMILY)	P:GO:0006751; F:GO:0036374	P:glutathione catabolic process; F:glutathione hydrolase activity
gi|213512059	NM_001141724.1	mir-20b-3p	Glucose-6-phosphate 1-dehydrogenase	5	F:GO:0004345; P:GO:0006006; P:GO:0006098; F:GO:0050661; C:GO:0070062	F:glucose-6-phosphate dehydrogenase activity; P:glucose metabolic process; P:pentose-phosphate shunt; F:NADP binding; C:extracellular exosome	IPR001282 (PRINTS); IPR001282 (TIGRFAM); G3DSA:3.30.360.10 (GENE3D); IPR001282 (PIRSF); G3DSA:3.40.50.720 (GENE3D); IPR022675 (PFAM); IPR022674 (PFAM); IPR001282 (PANTHER); PTHR23429:SF0 (PANTHER); IPR001282 (HAMAP); IPR036291 (SUPERFAMILY); SSF55347 (SUPERFAMILY)	F:GO:0004345; P:GO:0006006; F:GO:0050661; P:GO:0055114	F:glucose-6-phosphate dehydrogenase activity; P:glucose metabolic process; F:NADP binding; P:oxidation-reduction process
gi|213510865	NM_001140301.1	mir-8161-3p	glutaredoxin-1 isoform X1	5	C:GO:0005623; F:GO:0009055; F:GO:0015035; P:GO:0022900; P:GO:0045454	C:cell; F:electron transfer activity; F:protein disulfide oxidoreductase activity; P:electron transport chain; P:cell redox homeostasis	IPR014025 (PRINTS); IPR006869 (PFAM); G3DSA:3.40.30.10 (GENE3D); IPR036388 (G3DSA:1.10.10.GENE3D); IPR002109 (PFAM); mobidb-lite (MOBIDB_LITE); PTHR23054:SF25 (PANTHER); PTHR23054 (PANTHER); IPR002109 (PROSITE_PROFILES); cd04371 (CDD); IPR036249 (SUPERFAMILY); IPR036390 (SUPERFAMILY)	F:GO:0009055; F:GO:0015035; P:GO:0045454	F:electron transfer activity; F:protein disulfide oxidoreductase activity; P:cell redox homeostasis
gi|213515555	NM_001139650.1	mir-130d-5p mir-30c-3p	glycogen phosphorylase, muscle form	5	P:GO:0005975; F:GO:0008184; F:GO:0030170; F:GO:0102250; F:GO:0102499	P:carbohydrate metabolic process; F:glycogen phosphorylase activity; F:pyridoxal phosphate binding; F:linear malto-oligosaccharide phosphorylase activity; F:SHG alpha-glucan phosphorylase activity	G3DSA:3.40.50.2000 (GENE3D); IPR000811 (PFAM); IPR011833 (TIGRFAM); IPR000811 (PIRSF); G3DSA:3.40.50.2000 (GENE3D); IPR000811 (PANTHER); PTHR11468:SF11 (PANTHER); IPR011833 (CDD); SSF53756 (SUPERFAMILY)	F:GO:0004645; P:GO:0005975; F:GO:0008184; F:GO:0030170	F:phosphorylase activity; P:carbohydrate metabolic process; F:glycogen phosphorylase activity; F:pyridoxal phosphate binding
gi|213513438	NM_001139919.1	mir-143-5p	Golgi pH regulator	5	C:GO:0000139; F:GO:0005244; P:GO:0015031; C:GO:0016021; P:GO:0034765	C:Golgi membrane; F:voltage-gated ion channel activity; P:protein transport; C:integral component of membrane; P:regulation of ion transmembrane transport	IPR022535 (PFAM); IPR025969 (PFAM); IPR015672 (PANTHER)	C:GO:0016020	C:membrane
gi|213512529	NM_001141589.1	mir-8160-5p	GTP-binding nuclear protein Ran	5	F:GO:0003924; F:GO:0005525; C:GO:0005634; P:GO:0006913; P:GO:0015031	F:GTPase activity; F:GTP binding; C:nucleus; P:nucleocytoplasmic transport; P:protein transport	IPR002041 (PRINTS); SM00174 (SMART); SM00173 (SMART); SM00175 (SMART); SM00176 (SMART); IPR001806 (PFAM); IPR005225 (TIGRFAM); G3DSA:3.40.50.300 (GENE3D); PTHR24071:SF1 (PANTHER); IPR002041 (PANTHER); IPR002041 (PROSITE_PROFILES); cd00877 (CDD); IPR027417 (SUPERFAMILY)	F:GO:0003924; F:GO:0005525; P:GO:0006913	F:GTPase activity; F:GTP binding; P:nucleocytoplasmic transport
gi|213513335	NM_001141789.1	mir-181c-5p mir-30d-3p	GTP-binding protein SAR1a	5	F:GO:0005525; C:GO:0005783; C:GO:0005794; P:GO:0006886; P:GO:0016192	F:GTP binding; C:endoplasmic reticulum; C:Golgi apparatus; P:intracellular protein transport; P:vesicle-mediated transport	IPR006689 (PRINTS); SM00177 (SMART); SM00178 (SMART); G3DSA:3.40.50.300 (GENE3D); IPR005225 (TIGRFAM); IPR006689 (PFAM); PTHR11711:SF217 (PANTHER); PTHR11711 (PANTHER); IPR006687 (PROSITE_PROFILES); cd00879 (CDD); IPR027417 (SUPERFAMILY)	F:GO:0005525; C:GO:0005622; P:GO:0006886	F:GTP binding; C:intracellular; P:intracellular protein transport
gi|291190145	NM_001173721.1	mir-107-3p mir-29a-5p mir-730a-5p	GTPase KRas isoform X1	5	F:GO:0003924; F:GO:0005525; C:GO:0005737; C:GO:0005886; P:GO:0007165	F:GTPase activity; F:GTP binding; C:cytoplasm; C:plasma membrane; P:signal transduction	PR00449 (PRINTS); SM00173 (SMART); SM00175 (SMART); SM00174 (SMART); G3DSA:3.40.50.300 (GENE3D); IPR005225 (TIGRFAM); IPR001806 (PFAM); IPR020849 (PANTHER); PTHR24070:SF186 (PANTHER); IPR020849 (PROSITE_PROFILES); cd04138 (CDD); IPR027417 (SUPERFAMILY)	F:GO:0003924; F:GO:0005525; P:GO:0007165; C:GO:0016020	F:GTPase activity; F:GTP binding; P:signal transduction; C:membrane
gi|525314179	NM_001279036.1	mir-214-3p mir-29a-5p	Histone acetyltransferase MYST2	5	F:GO:0004402; C:GO:0005634; P:GO:0006355; F:GO:0008270; P:GO:0016573	F:histone acetyltransferase activity; C:nucleus; P:regulation of transcription, DNA-templated; F:zinc ion binding; P:histone acetylation	IPR002515 (PFAM); G3DSA:3.30.60.60 (GENE3D); IPR040706 (PFAM); IPR036388 (G3DSA:1.10.10.GENE3D); IPR002717 (PFAM); G3DSA:3.40.630.30 (GENE3D); mobidb-lite (MOBIDB_LITE); mobidb-lite (MOBIDB_LITE); mobidb-lite (MOBIDB_LITE); mobidb-lite (MOBIDB_LITE); mobidb-lite (MOBIDB_LITE); mobidb-lite (MOBIDB_LITE); mobidb-lite (MOBIDB_LITE); mobidb-lite (MOBIDB_LITE); PTHR10615 (PANTHER); PTHR10615:SF111 (PA…	F:GO:0004402; C:GO:0005634; P:GO:0006355; F:GO:0008270; P:GO:0016573; F:GO:0140110	F:histone acetyltransferase activity; C:nucleus; P:regulation of transcription, DNA-templated; F:zinc ion binding; P:histone acetylation; F:transcription regulator activity
gi|213513002	NM_001139554.1	mir-139-3p	homeobox protein Hox-D3 isoform X1	5	F:GO:0003700; C:GO:0005634; P:GO:0006355; P:GO:0007275; F:GO:0043565	F:DNA-binding transcription factor activity; C:nucleus; P:regulation of transcription, DNA-templated; P:multicellular organism development; F:sequence-specific DNA binding	IPR020479 (PRINTS); IPR001356 (SMART); G3DSA:1.10.10.60 (GENE3D); IPR025281 (PFAM); IPR001356 (PFAM); mobidb-lite (MOBIDB_LITE); mobidb-lite (MOBIDB_LITE); mobidb-lite (MOBIDB_LITE); PTHR24326:SF4 (PANTHER); PTHR24326 (PANTHER); IPR001356 (PROSITE_PROFILES); IPR001356 (CDD); IPR009057 (SUPERFAMILY)	F:GO:0003677	F:DNA binding
gi|213514273	NM_001141624.1	mir-128-5p	homeobox protein HoxA4aa	5	F:GO:0003700; C:GO:0005634; P:GO:0006355; P:GO:0007275; F:GO:0043565	F:DNA-binding transcription factor activity; C:nucleus; P:regulation of transcription, DNA-templated; P:multicellular organism development; F:sequence-specific DNA binding	IPR020479 (PRINTS); IPR017995 (PRINTS); IPR001356 (SMART); G3DSA:1.10.10.60 (GENE3D); IPR001356 (PFAM); mobidb-lite (MOBIDB_LITE); mobidb-lite (MOBIDB_LITE); mobidb-lite (MOBIDB_LITE); PTHR24326 (PANTHER); PTHR24326:SF488 (PANTHER); IPR001356 (PROSITE_PROFILES); IPR001356 (CDD); IPR009057 (SUPERFAMILY)	F:GO:0003677; F:GO:0003700; C:GO:0005634; P:GO:0006355	F:DNA binding; F:DNA-binding transcription factor activity; C:nucleus; P:regulation of transcription, DNA-templated
gi|213513519	NM_001139582.1	mir-1338-3p	homeobox protein HoxB2ab	5	F:GO:0003700; C:GO:0005634; P:GO:0006355; P:GO:0007275; F:GO:0043565	F:DNA-binding transcription factor activity; C:nucleus; P:regulation of transcription, DNA-templated; P:multicellular organism development; F:sequence-specific DNA binding	IPR020479 (PRINTS); IPR001356 (SMART); IPR001356 (PFAM); mobidb-lite (MOBIDB_LITE); mobidb-lite (MOBIDB_LITE); mobidb-lite (MOBIDB_LITE); mobidb-lite (MOBIDB_LITE); mobidb-lite (MOBIDB_LITE); PTHR24326:SF517 (PANTHER); PTHR24326 (PANTHER); IPR001356 (PROSITE_PROFILES); IPR001356 (CDD); IPR009057 (SUPERFAMILY)	F:GO:0003677	F:DNA binding
gi|213513337	NM_001139581.1	mir-128-5p	homeobox protein HoxB4ab	5	F:GO:0003700; C:GO:0005634; P:GO:0006355; P:GO:0007275; F:GO:0043565	F:DNA-binding transcription factor activity; C:nucleus; P:regulation of transcription, DNA-templated; P:multicellular organism development; F:sequence-specific DNA binding	IPR020479 (PRINTS); IPR017995 (PRINTS); IPR001356 (SMART); IPR001356 (PFAM); G3DSA:1.10.10.60 (GENE3D); mobidb-lite (MOBIDB_LITE); mobidb-lite (MOBIDB_LITE); mobidb-lite (MOBIDB_LITE); PTHR24326:SF481 (PANTHER); PTHR24326 (PANTHER); IPR001356 (PROSITE_PROFILES); IPR001356 (CDD); IPR009057 (SUPERFAMILY)	F:GO:0003677; F:GO:0003700; C:GO:0005634; P:GO:0006355	F:DNA binding; F:DNA-binding transcription factor activity; C:nucleus; P:regulation of transcription, DNA-templated
gi|213511990	NM_001139574.1	mir-150-5p	homeobox protein HoxB8aa	5	F:GO:0003700; C:GO:0005634; P:GO:0006355; P:GO:0007275; F:GO:0043565	F:DNA-binding transcription factor activity; C:nucleus; P:regulation of transcription, DNA-templated; P:multicellular organism development; F:sequence-specific DNA binding	IPR000047 (PRINTS); IPR020479 (PRINTS); IPR001356 (SMART); IPR001356 (PFAM); G3DSA:1.10.10.60 (GENE3D); mobidb-lite (MOBIDB_LITE); mobidb-lite (MOBIDB_LITE); mobidb-lite (MOBIDB_LITE); PTHR24326 (PANTHER); PTHR24326:SF46 (PANTHER); IPR001356 (PROSITE_PROFILES); IPR001356 (CDD); IPR009057 (SUPERFAMILY)	F:GO:0003677	F:DNA binding
gi|213512947	NM_001139579.1	mir-150-5p	homeobox protein HoxB8ab	5	F:GO:0003700; C:GO:0005634; P:GO:0006355; P:GO:0007275; F:GO:0043565	F:DNA-binding transcription factor activity; C:nucleus; P:regulation of transcription, DNA-templated; P:multicellular organism development; F:sequence-specific DNA binding	IPR000047 (PRINTS); IPR020479 (PRINTS); IPR001356 (SMART); IPR001356 (PFAM); G3DSA:1.10.10.60 (GENE3D); mobidb-lite (MOBIDB_LITE); PTHR24326 (PANTHER); PTHR24326:SF46 (PANTHER); IPR001356 (PROSITE_PROFILES); IPR001356 (CDD); IPR009057 (SUPERFAMILY)	F:GO:0003677	F:DNA binding
gi|213513254	NM_001139528.1	mir-122-5p mir-23b-5p	homeobox protein HoxC6aa	5	F:GO:0003700; C:GO:0005634; P:GO:0006355; P:GO:0007275; F:GO:0043565	F:DNA-binding transcription factor activity; C:nucleus; P:regulation of transcription, DNA-templated; P:multicellular organism development; F:sequence-specific DNA binding	IPR020479 (PRINTS); IPR001356 (SMART); IPR001356 (PFAM); G3DSA:1.10.10.60 (GENE3D); mobidb-lite (MOBIDB_LITE); mobidb-lite (MOBIDB_LITE); PTHR24326 (PANTHER); PTHR24326:SF283 (PANTHER); IPR001356 (PROSITE_PROFILES); IPR001356 (CDD); IPR009057 (SUPERFAMILY)	F:GO:0003677	F:DNA binding
gi|213511740	NM_001139547.1	mir-18b-3p	homeobox protein HoxC8bb	5	F:GO:0003700; C:GO:0005634; P:GO:0006355; P:GO:0007275; F:GO:0043565	F:DNA-binding transcription factor activity; C:nucleus; P:regulation of transcription, DNA-templated; P:multicellular organism development; F:sequence-specific DNA binding	IPR000047 (PRINTS); IPR020479 (PRINTS); IPR001356 (SMART); IPR001356 (PFAM); G3DSA:1.10.10.60 (GENE3D); mobidb-lite (MOBIDB_LITE); mobidb-lite (MOBIDB_LITE); PTHR24326 (PANTHER); PTHR24326:SF500 (PANTHER); IPR001356 (PROSITE_PROFILES); IPR001356 (CDD); IPR009057 (SUPERFAMILY)	F:GO:0003677	F:DNA binding
gi|213511681	NM_001140535.1	mir-23b-5p mir-92a-5p	hormone-sensitive lipase precursor	5	F:GO:0004465; C:GO:0005576; P:GO:0006629; F:GO:0033878; F:GO:0046872	F:lipoprotein lipase activity; C:extracellular region; P:lipid metabolic process; F:hormone-sensitive lipase activity; F:metal ion binding	IPR002330 (PRINTS); IPR000734 (PRINTS); IPR001024 (SMART); G3DSA:2.60.60.20 (GENE3D); IPR013818 (PFAM); IPR001024 (PFAM); IPR016272 (PIRSF); IPR029058 (G3DSA:3.40.50.GENE3D); PTHR11610:SF13 (PANTHER); IPR000734 (PANTHER); IPR001024 (PROSITE_PROFILES); IPR033906 (CDD); IPR036392 (SUPERFAMILY); IPR029058 (SUPERFAMILY)	F:GO:0004465; F:GO:0005515; P:GO:0006629; F:GO:0052689	F:lipoprotein lipase activity; F:protein binding; P:lipid metabolic process; F:carboxylic ester hydrolase activity
gi|213511287	NM_001139852.1	mir-193-5p	interferon regulatory factor 5	5	F:GO:0003700; P:GO:0006357; P:GO:0019221; F:GO:0044212; P:GO:0051607	F:DNA-binding transcription factor activity; P:regulation of transcription by RNA polymerase II; P:cytokine-mediated signaling pathway; F:transcription regulatory region DNA binding; P:defense response to virus	IPR001346 (PRINTS); IPR019471 (SMART); IPR001346 (SMART); IPR017855 (G3DSA:2.60.200.GENE3D); IPR019471 (PFAM); IPR036388 (G3DSA:1.10.10.GENE3D); IPR001346 (PFAM); IPR029838 (PTHR11949:PANTHER); IPR001346 (PANTHER); IPR001346 (PROSITE_PROFILES); IPR001346 (CDD); IPR036390 (SUPERFAMILY); IPR008984 (SUPERFAMILY)	F:GO:0003700; F:GO:0005515; P:GO:0006355; P:GO:0006357; P:GO:0019221; F:GO:0044212; P:GO:0051607	F:DNA-binding transcription factor activity; F:protein binding; P:regulation of transcription, DNA-templated; P:regulation of transcription by RNA polymerase II; P:cytokine-mediated signaling pathway; F:transcription regulatory region DNA binding; P:defense response to virus
gi|213514331	NM_001139725.1	mir-30d-3p	isocitrate dehydrogenase 2-2 (NADP+), mitochondrial	5	F:GO:0000287; F:GO:0004450; P:GO:0006099; P:GO:0006102; F:GO:0051287	F:magnesium ion binding; F:isocitrate dehydrogenase (NADP+) activity; P:tricarboxylic acid cycle; P:isocitrate metabolic process; F:NAD binding	IPR024084 (SMART); IPR004790 (TIGRFAM); G3DSA:3.40.718.10 (GENE3D); IPR004790 (PIRSF); IPR024084 (PFAM); IPR004790 (PANTHER); PTHR11822:SF11 (PANTHER); SSF53659 (SUPERFAMILY)	F:GO:0004450; P:GO:0006102; F:GO:0016616; P:GO:0055114	F:isocitrate dehydrogenase (NADP+) activity; P:isocitrate metabolic process; F:oxidoreductase activity, acting on the CH-OH group of donors, NAD or NADP as acceptor; P:oxidation-reduction process
gi|213511253	NM_001140447.1	mir-146d-5p mir-459-5p	lambda-crystallin homolog precursor	5	F:GO:0003857; P:GO:0006631; F:GO:0050104; P:GO:0055114; F:GO:0070403	F:3-hydroxyacyl-CoA dehydrogenase activity; P:fatty acid metabolic process; F:L-gulonate 3-dehydrogenase activity; P:oxidation-reduction process; F:NAD+ binding	IPR022694 (PIRSF); IPR006176 (PFAM); G3DSA:3.40.50.720 (GENE3D); IPR013328 (G3DSA:1.10.1040.GENE3D); IPR006108 (PFAM); PTHR43492:SF2 (PANTHER); PTHR43492 (PANTHER); IPR036291 (SUPERFAMILY); IPR008927 (SUPERFAMILY)	F:GO:0003857; P:GO:0006631; F:GO:0016491; P:GO:0055114; F:GO:0070403	F:3-hydroxyacyl-CoA dehydrogenase activity; P:fatty acid metabolic process; F:oxidoreductase activity; P:oxidation-reduction process; F:NAD+ binding
gi|259155145	NM_001165343.1	mir-125b-3p mir-216b-3p	Leucyl-tRNA synthetase, cytoplasmic	5	F:GO:0002161; F:GO:0004823; F:GO:0005524; P:GO:0006429; P:GO:0106074	F:aminoacyl-tRNA editing activity; F:leucine-tRNA ligase activity; F:ATP binding; P:leucyl-tRNA aminoacylation; P:aminoacyl-tRNA metabolism involved in translational fidelity	IPR014729 (G3DSA:3.40.50.GENE3D); IPR013155 (PFAM); IPR004493 (TIGRFAM); G3DSA:1.10.730.10 (GENE3D); IPR009008 (G3DSA:3.90.740.GENE3D); IPR002300 (PFAM); IPR004493 (PTHR11946:PANTHER); PTHR11946 (PANTHER); cd00812 (CDD); cd07959 (CDD); IPR009080 (SUPERFAMILY); SSF52374 (SUPERFAMILY); IPR009008 (SUPERFAMILY)	F:GO:0000166; F:GO:0002161; F:GO:0004812; F:GO:0004823; F:GO:0005524; P:GO:0006418; P:GO:0006429	F:nucleotide binding; F:aminoacyl-tRNA editing activity; F:aminoacyl-tRNA ligase activity; F:leucine-tRNA ligase activity; F:ATP binding; P:tRNA aminoacylation for protein translation; P:leucyl-tRNA aminoacylation
gi|213511187	NM_001141131.1	let-7j-5p	myeloid cell leukemia sequence 1b	5	F:GO:0003677; F:GO:0003700; C:GO:0005634; P:GO:0006355; F:GO:0046983	F:DNA binding; F:DNA-binding transcription factor activity; C:nucleus; P:regulation of transcription, DNA-templated; F:protein dimerization activity	IPR002418 (PRINTS); IPR011598 (SMART); IPR036638 (G3DSA:4.10.280.GENE3D); IPR002418 (PIRSF); IPR012682 (PFAM); IPR011598 (PFAM); mobidb-lite (MOBIDB_LITE); mobidb-lite (MOBIDB_LITE); mobidb-lite (MOBIDB_LITE); mobidb-lite (MOBIDB_LITE); PTHR11514 (PANTHER); PTHR11514:SF62 (PANTHER); IPR011598 (PROSITE_PROFILES); IPR011598 (CDD); IPR036638 (SUPERFAMILY)	F:GO:0003700; C:GO:0005634; P:GO:0006355; F:GO:0046983	F:DNA-binding transcription factor activity; C:nucleus; P:regulation of transcription, DNA-templated; F:protein dimerization activity
gi|185133542	NM_001123690.1	mir-139-3p	myxovirus resistance 2	5	F:GO:0003924; F:GO:0005525; C:GO:0005615; C:GO:0005623; P:GO:0034340	F:GTPase activity; F:GTP binding; C:extracellular space; C:cell; P:response to type I interferon	IPR022812 (PRINTS); IPR001401 (SMART); IPR003130 (SMART); IPR022812 (PFAM); IPR003130 (PFAM); G3DSA:3.40.50.300 (GENE3D); G3DSA:1.20.120.1240 (GENE3D); IPR000375 (PFAM); PTHR11566:SF51 (PANTHER); IPR022812 (PANTHER); IPR030381 (PROSITE_PROFILES); IPR020850 (PROSITE_PROFILES); IPR001401 (CDD); IPR027417 (SUPERFAMILY)	F:GO:0003924; F:GO:0005525	F:GTPase activity; F:GTP binding
gi|291190549	NM_001173664.1	mir-181b-5p mir-181c-5p mir-2188-3p mir-222a-3p mir-30b-3p mir-30c-3p	Neuroglobin-1	5	F:GO:0005344; P:GO:0015671; F:GO:0019825; F:GO:0020037; F:GO:0046872	F:oxygen carrier activity; P:oxygen transport; F:oxygen binding; F:heme binding; F:metal ion binding	IPR001032 (PRINTS); IPR000971 (PFAM); IPR012292 (G3DSA:1.10.490.GENE3D); PTHR22924 (PANTHER); PTHR22924:SF84 (PANTHER); IPR000971 (PROSITE_PROFILES); IPR009050 (SUPERFAMILY)	F:GO:0019825; F:GO:0020037	F:oxygen binding; F:heme binding
gi|224177480	NM_001145423.1	mir-23b-5p	neutrophil cytosol factor 2	5	P:GO:0006909; F:GO:0016176; C:GO:0043020; P:GO:0043085; P:GO:0045730	P:phagocytosis; F:superoxide-generating NADPH oxidase activator activity; C:NADPH oxidase complex; P:positive regulation of catalytic activity; P:respiratory burst	PR00499 (PRINTS); IPR001452 (PRINTS); IPR001452 (SMART); IPR019734 (SMART); IPR019734 (PFAM); G3DSA:2.30.30.40 (GENE3D); IPR001452 (PFAM); G3DSA:2.30.30.40 (GENE3D); IPR001452 (PFAM); G3DSA:3.10.20.90 (GENE3D); IPR011990 (G3DSA:1.25.40.GENE3D); mobidb-lite (MOBIDB_LITE); mobidb-lite (MOBIDB_LITE); PTHR15175 (PANTHER); IPR034889 (PTHR15175:PANTHER); IPR001452 (PROSITE_PROFILES); IPR013026 (PROSITE…	F:GO:0005515; P:GO:0006909; F:GO:0016176; C:GO:0043020; P:GO:0045730	F:protein binding; P:phagocytosis; F:superoxide-generating NADPH oxidase activator activity; C:NADPH oxidase complex; P:respiratory burst
gi|304434602	NM_001140650.2	mir-27a-3p	nuclear receptor subfamily 0 group B member 2	5	F:GO:0003677; F:GO:0003707; C:GO:0005634; P:GO:0006355; P:GO:0043401	F:DNA binding; F:steroid hormone receptor activity; C:nucleus; P:regulation of transcription, DNA-templated; P:steroid hormone mediated signaling pathway	IPR001723 (PRINTS); IPR000536 (SMART); G3DSA:1.10.565.10 (GENE3D); IPR000536 (PFAM); PTHR24081 (PANTHER); PTHR24081:SF0 (PANTHER); IPR000536 (PROSITE_PROFILES); IPR035500 (SUPERFAMILY)	F:GO:0003677; F:GO:0003707; C:GO:0005634; P:GO:0006355	F:DNA binding; F:steroid hormone receptor activity; C:nucleus; P:regulation of transcription, DNA-templated
gi|213510827	NM_001139789.1	mir-30d-3p mir-92a-3p mir-92b-3p	nuclear transcription factor Y subunit gamma	5	F:GO:0003677; F:GO:0003700; P:GO:0006355; C:GO:0016602; F:GO:0046982	F:DNA binding; F:DNA-binding transcription factor activity; P:regulation of transcription, DNA-templated; C:CCAAT-binding factor complex; F:protein heterodimerization activity	IPR009072 (G3DSA:1.10.20.GENE3D); IPR003958 (PFAM); PTHR10252 (PANTHER); IPR027170 (PTHR10252:PANTHER); IPR009072 (SUPERFAMILY)	F:GO:0003700; P:GO:0006355; C:GO:0016602; F:GO:0046982	F:DNA-binding transcription factor activity; P:regulation of transcription, DNA-templated; C:CCAAT-binding factor complex; F:protein heterodimerization activity
gi|185132151	NM_001123678.1	mir-143-5p mir-92b-3p	paired-like homeodomain transcription factor 3alpha	5	F:GO:0003700; C:GO:0005634; P:GO:0006355; P:GO:0007275; F:GO:0043565	F:DNA-binding transcription factor activity; C:nucleus; P:regulation of transcription, DNA-templated; P:multicellular organism development; F:sequence-specific DNA binding	IPR001356 (SMART); IPR003654 (PFAM); IPR016233 (PIRSF); G3DSA:1.10.10.60 (GENE3D); IPR001356 (PFAM); mobidb-lite (MOBIDB_LITE); mobidb-lite (MOBIDB_LITE); mobidb-lite (MOBIDB_LITE); PTHR24329 (PANTHER); PTHR24329:SF305 (PANTHER); IPR001356 (PROSITE_PROFILES); IPR003654 (PROSITE_PROFILES); IPR001356 (CDD); IPR009057 (SUPERFAMILY)	F:GO:0003677; F:GO:0003700	F:DNA binding; F:DNA-binding transcription factor activity
gi|213511013	NM_001141386.1	mir-22b-5p	Peroxiredoxin	5	C:GO:0005623; P:GO:0045454; F:GO:0051920; P:GO:0055114; P:GO:0098869	C:cell; P:cell redox homeostasis; F:peroxiredoxin activity; P:oxidation-reduction process; P:cellular oxidant detoxification	IPR019479 (PFAM); IPR000866 (PFAM); IPR024706 (PIRSF); G3DSA:3.40.30.10 (GENE3D); PTHR10681 (PANTHER); PTHR10681:SF126 (PANTHER); IPR013766 (PROSITE_PROFILES); cd03015 (CDD); IPR036249 (SUPERFAMILY)	F:GO:0016209; F:GO:0016491; P:GO:0045454; F:GO:0051920; P:GO:0055114	F:antioxidant activity; F:oxidoreductase activity; P:cell redox homeostasis; F:peroxiredoxin activity; P:oxidation-reduction process
gi|213513919	NM_001140149.1	mir-216b-3p	Phenylalanyl-tRNA synthetase alpha chain	5	F:GO:0000049; F:GO:0004826; F:GO:0005524; C:GO:0005737; P:GO:0006432	F:tRNA binding; F:phenylalanine-tRNA ligase activity; F:ATP binding; C:cytoplasm; P:phenylalanyl-tRNA aminoacylation	IPR040586 (PFAM); G3DSA:1.10.10.2320 (GENE3D); IPR040724 (PFAM); G3DSA:1.10.10.2330 (GENE3D); IPR004529 (TIGRFAM); G3DSA:3.30.930.10 (GENE3D); IPR040725 (PFAM); G3DSA:1.10.10.2310 (GENE3D); IPR002319 (PFAM); PTHR11538 (PANTHER); PTHR11538:SF40 (PANTHER); IPR006195 (PROSITE_PROFILES); cd00496 (CDD); SSF55681 (SUPERFAMILY)	F:GO:0000049; F:GO:0000166; F:GO:0004812; F:GO:0004826; F:GO:0005524; C:GO:0005737; P:GO:0006432; P:GO:0043039	F:tRNA binding; F:nucleotide binding; F:aminoacyl-tRNA ligase activity; F:phenylalanine-tRNA ligase activity; F:ATP binding; C:cytoplasm; P:phenylalanyl-tRNA aminoacylation; P:tRNA aminoacylation
gi|291190107	NM_001173712.1	mir-19c-5p mir-8161-3p	Phosphatidylinositol-binding clathrin assembly protein	5	F:GO:0005545; P:GO:0006897; C:GO:0030136; F:GO:0030276; P:GO:0048268	F:1-phosphatidylinositol binding; P:endocytosis; C:clathrin-coated vesicle; F:clathrin binding; P:clathrin coat assembly	IPR013809 (SMART); IPR014712 (G3DSA:1.20.58.GENE3D); IPR011417 (PFAM); IPR008942 (G3DSA:1.25.40.GENE3D); PTHR22951 (PANTHER); IPR030412 (PTHR22951:PANTHER); PTHR22951 (PANTHER); IPR013809 (PROSITE_PROFILES); cd03564 (CDD); IPR008942 (SUPERFAMILY); SSF89009 (SUPERFAMILY)	F:GO:0005543; F:GO:0005545; P:GO:0006897; C:GO:0030136; F:GO:0030276; P:GO:0048268	F:phospholipid binding; F:1-phosphatidylinositol binding; P:endocytosis; C:clathrin-coated vesicle; F:clathrin binding; P:clathrin coat assembly
gi|213511615	NM_001140449.1	mir-489-3p	Phosphoenolpyruvate carboxykinase, cytosolic	5	F:GO:0004613; F:GO:0005525; P:GO:0006094; F:GO:0016301; P:GO:0016310	F:phosphoenolpyruvate carboxykinase (GTP) activity; F:GTP binding; P:gluconeogenesis; F:kinase activity; P:phosphorylation	G3DSA:2.170.8.10 (GENE3D); IPR008209 (PIRSF); IPR008210 (G3DSA:3.40.449.GENE3D); IPR035078 (PFAM); IPR013035 (G3DSA:3.90.228.GENE3D); IPR035077 (PFAM); IPR008209 (PANTHER); PTHR11561:SF1 (PANTHER); IPR008209 (HAMAP); IPR008209 (CDD); IPR008210 (SUPERFAMILY); SSF53795 (SUPERFAMILY)	F:GO:0004611; F:GO:0005525; P:GO:0006094; F:GO:0017076	F:phosphoenolpyruvate carboxykinase activity; F:GTP binding; P:gluconeogenesis; F:purine nucleotide binding
gi|185132205	NM_001123681.1	mir-92a-3p	pituitary homeobox 1	5	F:GO:0003700; C:GO:0005634; P:GO:0006355; P:GO:0007275; F:GO:0043565	F:DNA-binding transcription factor activity; C:nucleus; P:regulation of transcription, DNA-templated; P:multicellular organism development; F:sequence-specific DNA binding	IPR001356 (SMART); IPR001356 (PFAM); IPR003654 (PFAM); IPR016233 (PIRSF); G3DSA:1.10.10.60 (GENE3D); mobidb-lite (MOBIDB_LITE); mobidb-lite (MOBIDB_LITE); mobidb-lite (MOBIDB_LITE); PTHR24329:SF511 (PANTHER); PTHR24329 (PANTHER); IPR003654 (PROSITE_PROFILES); IPR001356 (PROSITE_PROFILES); IPR001356 (CDD); IPR009057 (SUPERFAMILY)	F:GO:0003677; F:GO:0003700	F:DNA binding; F:DNA-binding transcription factor activity
gi|291190645	NM_001173688.1	let-7j-5p mir-193-5p	Polypeptide N-acetylgalactosaminyltransferase 2	5	C:GO:0000139; P:GO:0006486; C:GO:0016021; F:GO:0016757; F:GO:0030246	C:Golgi membrane; P:protein glycosylation; C:integral component of membrane; F:transferase activity, transferring glycosyl groups; F:carbohydrate binding	IPR000772 (SMART); IPR000772 (PFAM); G3DSA:2.80.10.50 (GENE3D); IPR029044 (G3DSA:3.90.550.GENE3D); IPR001173 (PFAM); PTHR11675:SF99 (PANTHER); PTHR11675 (PANTHER); IPR000772 (PROSITE_PROFILES); cd02510 (CDD); IPR000772 (CDD); IPR035992 (SUPERFAMILY); IPR029044 (SUPERFAMILY)	no GO terms	no GO terms
gi|291190275	NM_001173881.1	mir-30d-3p	pre-mRNA-processing factor 19	5	P:GO:0000398; C:GO:0000974; P:GO:0006281; P:GO:0016567; F:GO:0061630	P:mRNA splicing, via spliceosome; C:Prp19 complex; P:DNA repair; P:protein ubiquitination; F:ubiquitin protein ligase activity	IPR020472 (PRINTS); IPR001680 (SMART); IPR003613 (SMART); IPR015943 (G3DSA:2.130.10.GENE3D); IPR001680 (PFAM); IPR013915 (PFAM); IPR013083 (G3DSA:3.30.40.GENE3D); IPR003613 (PFAM); IPR038959 (PANTHER); IPR001680 (PROSITE_PROFILES); IPR017986 (PROSITE_PROFILES); IPR001680 (PROSITE_PROFILES); IPR000772 (PROSITE_PROFILES); IPR001680 (PROSITE_PROFILES); IPR003613 (PROSITE_PROFILES); IPR001680 (PROSIT…	P:GO:0000398; C:GO:0000974; F:GO:0004842; F:GO:0005515; P:GO:0006281; P:GO:0016567; F:GO:0061630	P:mRNA splicing, via spliceosome; C:Prp19 complex; F:ubiquitin-protein transferase activity; F:protein binding; P:DNA repair; P:protein ubiquitination; F:ubiquitin protein ligase activity
gi|213513653	NM_001140205.1	mir-132-3p	probable aminopeptidase NPEPL1	5	F:GO:0004177; C:GO:0005737; P:GO:0006508; F:GO:0008235; F:GO:0030145	F:aminopeptidase activity; C:cytoplasm; P:proteolysis; F:metalloexopeptidase activity; F:manganese ion binding	IPR011356 (PRINTS); G3DSA:3.40.50.10590 (GENE3D); IPR000819 (PFAM); G3DSA:3.40.630.10 (GENE3D); IPR041417 (PFAM); IPR011356 (PANTHER); PTHR11963:SF4 (PANTHER); IPR011356 (CDD); SSF53187 (SUPERFAMILY)	F:GO:0004177; C:GO:0005622; C:GO:0005737; P:GO:0006508; F:GO:0008235; P:GO:0019538; F:GO:0030145	F:aminopeptidase activity; C:intracellular; C:cytoplasm; P:proteolysis; F:metalloexopeptidase activity; P:protein metabolic process; F:manganese ion binding
gi|291190579	NM_001173672.1	mir-125a-3p mir-125b-3p	probable UDP-sugar transporter protein SLC35A5 isoform X1	5	C:GO:0000139; P:GO:0008643; F:GO:0015165; C:GO:0016021; P:GO:0090481	C:Golgi membrane; P:carbohydrate transport; F:pyrimidine nucleotide-sugar transmembrane transporter activity; C:integral component of membrane; P:pyrimidine nucleotide-sugar transmembrane transport	IPR007271 (PFAM); IPR007271 (PIRSF); mobidb-lite (MOBIDB_LITE); PTHR10231:SF47 (PANTHER); IPR007271 (PANTHER); SSF103481 (SUPERFAMILY)	C:GO:0000139; F:GO:0015165; C:GO:0016021; P:GO:0090481	C:Golgi membrane; F:pyrimidine nucleotide-sugar transmembrane transporter activity; C:integral component of membrane; P:pyrimidine nucleotide-sugar transmembrane transport
gi|213512269	NM_001141703.1	mir-459-5p	pyruvate kinase	5	F:GO:0000287; F:GO:0004743; P:GO:0006096; F:GO:0016301; F:GO:0030955	F:magnesium ion binding; F:pyruvate kinase activity; P:glycolytic process; F:kinase activity; F:potassium ion binding	IPR001697 (PRINTS); IPR001697 (TIGRFAM); IPR015806 (G3DSA:2.40.33.GENE3D); IPR015795 (PFAM); IPR015793 (PFAM); IPR040442 (G3DSA:3.20.20.GENE3D); IPR036918 (G3DSA:3.40.1380.GENE3D); PTHR11817:SF1 (PANTHER); IPR001697 (PANTHER); IPR001697 (CDD); IPR036918 (SUPERFAMILY); IPR015813 (SUPERFAMILY); IPR011037 (SUPERFAMILY)	F:GO:0000287; F:GO:0003824; F:GO:0004743; P:GO:0006096; F:GO:0030955	F:magnesium ion binding; F:catalytic activity; F:pyruvate kinase activity; P:glycolytic process; F:potassium ion binding
gi|213513313	NM_001140489.1	mir-199a-5p mir-216b-3p mir-30d-3p mir-8160-3p	pyruvate kinase muscle isozyme isoform X2	5	F:GO:0000287; F:GO:0004743; P:GO:0006096; F:GO:0016301; F:GO:0030955	F:magnesium ion binding; F:pyruvate kinase activity; P:glycolytic process; F:kinase activity; F:potassium ion binding	IPR001697 (PRINTS); IPR036918 (G3DSA:3.40.1380.GENE3D); IPR015795 (PFAM); IPR040442 (G3DSA:3.20.20.GENE3D); IPR001697 (TIGRFAM); IPR015806 (G3DSA:2.40.33.GENE3D); IPR015793 (PFAM); PTHR11817:SF58 (PANTHER); IPR001697 (PANTHER); IPR001697 (CDD); IPR036918 (SUPERFAMILY); IPR015813 (SUPERFAMILY); IPR011037 (SUPERFAMILY)	F:GO:0000287; F:GO:0003824; F:GO:0004743; P:GO:0006096; F:GO:0030955	F:magnesium ion binding; F:catalytic activity; F:pyruvate kinase activity; P:glycolytic process; F:potassium ion binding
gi|291190519	NM_001173813.1	mir-489-5p mir-730a-3p	Rab GTPase-binding effector protein 2	5	F:GO:0005096; P:GO:0006897; F:GO:0008083; P:GO:0010469; P:GO:0043547	F:GTPase activator activity; P:endocytosis; F:growth factor activity; P:regulation of signaling receptor activity; P:positive regulation of GTPase activity	G3DSA:1.20.5.730 (GENE3D); G3DSA:1.20.5.340 (GENE3D); IPR018514 (PFAM); IPR015390 (PFAM); mobidb-lite (MOBIDB_LITE); mobidb-lite (MOBIDB_LITE); IPR029882 (PTHR31179:PANTHER); IPR003914 (PANTHER); SSF103652 (SUPERFAMILY); SSF103652 (SUPERFAMILY)	F:GO:0005096; P:GO:0006897; F:GO:0008083	F:GTPase activator activity; P:endocytosis; F:growth factor activity
gi|213512980	NM_001140201.1	mir-128-5p mir-19c-5p	RAD51-associated protein 1	5	F:GO:0003690; F:GO:0003697; F:GO:0003723; C:GO:0005634; P:GO:0006281	F:double-stranded DNA binding; F:single-stranded DNA binding; F:RNA binding; C:nucleus; P:DNA repair	IPR031419 (PFAM); mobidb-lite (MOBIDB_LITE); mobidb-lite (MOBIDB_LITE); mobidb-lite (MOBIDB_LITE); mobidb-lite (MOBIDB_LITE); mobidb-lite (MOBIDB_LITE); mobidb-lite (MOBIDB_LITE); mobidb-lite (MOBIDB_LITE); IPR026632 (PTHR15361:PANTHER); PTHR15361 (PANTHER)	F:GO:0003690; F:GO:0003697; F:GO:0003723; C:GO:0005634; P:GO:0006281	F:double-stranded DNA binding; F:single-stranded DNA binding; F:RNA binding; C:nucleus; P:DNA repair
gi|213512635	NM_001140741.1	mir-15a-3p mir-23b-5p	Rhamnose-binding lectin precursor	5	F:GO:0005534; F:GO:0033296; F:GO:0042803; C:GO:0060473; F:GO:1903777	F:galactose binding; F:rhamnose binding; F:protein homodimerization activity; C:cortical granule; F:melibiose binding	G3DSA:2.60.120.740 (GENE3D); IPR000922 (PFAM); PTHR45026 (PANTHER); IPR000922 (PROSITE_PROFILES); IPR000922 (PROSITE_PROFILES)	F:GO:0030246	F:carbohydrate binding
gi|213513597	NM_001140147.1	mir-128-5p mir-193-5p mir-202-3p	S-methyl-5'-thioadenosine phosphorylase-like isoform X1	5	C:GO:0005634; C:GO:0005737; P:GO:0006166; F:GO:0017061; P:GO:0019509	C:nucleus; C:cytoplasm; P:purine ribonucleoside salvage; F:S-methyl-5-thioadenosine phosphorylase activity; P:L-methionine salvage from methylthioadenosine	IPR010044 (TIGRFAM); G3DSA:3.40.50.1580 (GENE3D); IPR000845 (PFAM); IPR010044 (PANTHER); IPR010044 (HAMAP); IPR035994 (SUPERFAMILY)	F:GO:0003824; P:GO:0009116; F:GO:0017061	F:catalytic activity; P:nucleoside metabolic process; F:S-methyl-5-thioadenosine phosphorylase activity
gi|213514131	NM_001139867.1	mir-143-5p	serine/threonine protein kinase pim-3	5	F:GO:0004674; F:GO:0005524; C:GO:0005737; P:GO:0006468; P:GO:0043066	F:protein serine/threonine kinase activity; F:ATP binding; C:cytoplasm; P:protein phosphorylation; P:negative regulation of apoptotic process	IPR000719 (SMART); G3DSA:3.30.200.20 (GENE3D); IPR017348 (PIRSF); G3DSA:1.10.510.10 (GENE3D); IPR000719 (PFAM); mobidb-lite (MOBIDB_LITE); mobidb-lite (MOBIDB_LITE); PTHR22984 (PANTHER); PTHR22984:SF9 (PANTHER); IPR000719 (PROSITE_PROFILES); cd14102 (CDD); IPR011009 (SUPERFAMILY)	F:GO:0004672; F:GO:0004674; F:GO:0005524; P:GO:0006468; P:GO:0043066	F:protein kinase activity; F:protein serine/threonine kinase activity; F:ATP binding; P:protein phosphorylation; P:negative regulation of apoptotic process
gi|185132723	NM_001123524.1	mir-103-3p mir-107-3p mir-20b-3p	serine/threonine protein kinase RAF1c	5	F:GO:0004674; F:GO:0005524; P:GO:0006468; P:GO:0035556; F:GO:0046872	F:protein serine/threonine kinase activity; F:ATP binding; P:protein phosphorylation; P:intracellular signal transduction; F:metal ion binding	IPR020454 (PRINTS); IPR003116 (SMART); IPR002219 (SMART); IPR000719 (SMART); IPR001245 (PFAM); G3DSA:3.10.20.90 (GENE3D); G3DSA:1.10.510.10 (GENE3D); G3DSA:3.30.200.20 (GENE3D); IPR002219 (PFAM); IPR003116 (PFAM); G3DSA:3.30.60.20 (GENE3D); mobidb-lite (MOBIDB_LITE); PTHR44000 (PANTHER); PTHR44000:SF1 (PANTHER); IPR003116 (PROSITE_PROFILES); IPR000595 (PROSITE_PROFILES); IPR002219 (PROSITE_PROFIL…	F:GO:0004672; F:GO:0005524; P:GO:0006468; P:GO:0007165; P:GO:0035556	F:protein kinase activity; F:ATP binding; P:protein phosphorylation; P:signal transduction; P:intracellular signal transduction
gi|213515547	NM_001140018.1	mir-146a-3p mir-202-3p mir-214-5p	sorting nexin 9	5	P:GO:0000281; P:GO:0006886; P:GO:0006897; C:GO:0030659; F:GO:0035091	P:mitotic cytokinesis; P:intracellular protein transport; P:endocytosis; C:cytoplasmic vesicle membrane; F:phosphatidylinositol binding	IPR001452 (SMART); IPR001683 (SMART); G3DSA:2.30.30.40 (GENE3D); IPR001452 (PFAM); IPR027267 (G3DSA:1.20.1270.GENE3D); IPR019497 (PFAM); IPR036871 (G3DSA:3.30.1520.GENE3D); IPR001683 (PFAM); IPR014536 (PIRSF); mobidb-lite (MOBIDB_LITE); mobidb-lite (MOBIDB_LITE); mobidb-lite (MOBIDB_LITE); IPR028644 (PTHR10555:PANTHER); IPR039358 (PANTHER); IPR001683 (PROSITE_PROFILES); IPR001452 (PROSITE_PROFILE…	P:GO:0000278; P:GO:0000281; F:GO:0005515; P:GO:0006886; P:GO:0006897; P:GO:0015031; F:GO:0035091	P:mitotic cell cycle; P:mitotic cytokinesis; F:protein binding; P:intracellular protein transport; P:endocytosis; P:protein transport; F:phosphatidylinositol binding
gi|213515347	NM_001140017.1	mir-222a-3p mir-30e-3p	sprouty homolog 1	5	P:GO:0001759; P:GO:0008285; C:GO:0016020; P:GO:0046580; P:GO:0070373	P:organ induction; P:negative regulation of cell population proliferation; C:membrane; P:negative regulation of Ras protein signal transduction; P:negative regulation of ERK1 and ERK2 cascade	IPR007875 (PFAM); mobidb-lite (MOBIDB_LITE); mobidb-lite (MOBIDB_LITE); mobidb-lite (MOBIDB_LITE); mobidb-lite (MOBIDB_LITE); mobidb-lite (MOBIDB_LITE); IPR030783 (PTHR12365:PANTHER); PTHR12365 (PANTHER); IPR007875 (PROSITE_PROFILES)	P:GO:0001759; P:GO:0007275; P:GO:0008285; P:GO:0009966; C:GO:0016020; P:GO:0046580; P:GO:0070373	P:organ induction; P:multicellular organism development; P:negative regulation of cell population proliferation; P:regulation of signal transduction; C:membrane; P:negative regulation of Ras protein signal transduction; P:negative regulation of ERK1 and ERK2 cascade
gi|291190151	NM_001173962.1	mir-214-3p mir-30d-3p	StAR-related lipid transfer protein 3	5	C:GO:0005770; F:GO:0015485; C:GO:0016021; F:GO:0017127; P:GO:0030301	C:late endosome; F:cholesterol binding; C:integral component of membrane; F:cholesterol transporter activity; P:cholesterol transport	IPR000799 (PRINTS); IPR002913 (SMART); IPR002913 (PFAM); IPR019498 (PFAM); IPR023393 (G3DSA:3.30.530.GENE3D); PTHR12136:SF51 (PANTHER); PTHR12136 (PANTHER); IPR002913 (PROSITE_PROFILES); IPR019498 (PROSITE_PROFILES); IPR029867 (CDD); SSF55961 (SUPERFAMILY)	C:GO:0005770; F:GO:0008289; F:GO:0015485; F:GO:0017127	C:late endosome; F:lipid binding; F:cholesterol binding; F:cholesterol transporter activity
gi|213511169	NM_001140133.1	mir-20b-3p	T-complex protein 1 subunit beta	5	F:GO:0005524; C:GO:0005737; P:GO:0006457; F:GO:0051082; C:GO:0070062	F:ATP binding; C:cytoplasm; P:protein folding; F:unfolded protein binding; C:extracellular exosome	IPR017998 (PRINTS); IPR027409 (G3DSA:3.50.7.GENE3D); IPR002423 (PFAM); IPR012716 (TIGRFAM); IPR027410 (G3DSA:3.30.260.GENE3D); IPR027413 (G3DSA:1.10.560.GENE3D); PTHR11353 (PANTHER); IPR012716 (PTHR11353:PANTHER); IPR012716 (CDD); IPR027413 (SUPERFAMILY); IPR027409 (SUPERFAMILY); IPR027410 (SUPERFAMILY)	F:GO:0005524; P:GO:0006457; F:GO:0051082	F:ATP binding; P:protein folding; F:unfolded protein binding
gi|213511019	NM_001140987.1	mir-2188-3p	tubulin-specific chaperone A-like	5	C:GO:0005737; C:GO:0005874; P:GO:0007021; P:GO:0007023; F:GO:0048487	C:cytoplasm; C:microtubule; P:tubulin complex assembly; P:post-chaperonin tubulin folding pathway; F:beta-tubulin binding	IPR004226 (PFAM); G3DSA:1.20.58.90 (GENE3D); IPR004226 (PANTHER); IPR004226 (PRODOM); IPR036126 (SUPERFAMILY)	P:GO:0007021; P:GO:0007023; F:GO:0048487	P:tubulin complex assembly; P:post-chaperonin tubulin folding pathway; F:beta-tubulin binding
gi|291190473	NM_001173649.1	mir-725-5p	Tumor necrosis factor receptor superfamily member 6 precursor	5	F:GO:0004888; P:GO:0006915; P:GO:0006955; P:GO:0007165; C:GO:0016021	F:transmembrane signaling receptor activity; P:apoptotic process; P:immune response; P:signal transduction; C:integral component of membrane	IPR008063 (PRINTS); IPR001368 (SMART); G3DSA:1.10.533.10 (GENE3D); G3DSA:2.10.50.10 (GENE3D); IPR000488 (PFAM); IPR001368 (PFAM); G3DSA:2.10.50.10 (GENE3D); PTHR23097 (PANTHER); IPR008063 (PTHR23097:PANTHER); IPR000488 (PROSITE_PROFILES); IPR001368 (PROSITE_PROFILES); IPR001368 (PROSITE_PROFILES); IPR033998 (CDD); IPR034055 (CDD); SSF57586 (SUPERFAMILY); IPR011029 (SUPERFAMILY); SSF57586 (SUPERFA…	F:GO:0004888; F:GO:0005515; P:GO:0006915; P:GO:0006955; P:GO:0007165; C:GO:0016020	F:transmembrane signaling receptor activity; F:protein binding; P:apoptotic process; P:immune response; P:signal transduction; C:membrane
gi|213515213	NM_001140068.1	mir-216b-3p	ubiquitin carboxyl-terminal hydrolase isozyme L5	5	F:GO:0004843; P:GO:0006511; P:GO:0016579; C:GO:0031011; F:GO:0070628	F:thiol-dependent ubiquitin-specific protease activity; P:ubiquitin-dependent protein catabolic process; P:protein deubiquitination; C:Ino80 complex; F:proteasome binding	IPR036959 (G3DSA:3.40.532.GENE3D); IPR041507 (PFAM); IPR017390 (PIRSF); IPR001578 (PFAM); G3DSA:1.20.58.860 (GENE3D); PTHR10589:SF16 (PANTHER); IPR001578 (PANTHER); IPR033837 (CDD); IPR038765 (SUPERFAMILY)	F:GO:0004843; C:GO:0005622; P:GO:0006511; P:GO:0016579; C:GO:0031011; F:GO:0070628	F:thiol-dependent ubiquitin-specific protease activity; C:intracellular; P:ubiquitin-dependent protein catabolic process; P:protein deubiquitination; C:Ino80 complex; F:proteasome binding
gi|213513841	NM_001141596.1	mir-181c-5p	unnamed protein product	5	F:GO:0003774; C:GO:0005737; C:GO:0005874; P:GO:0007017; C:GO:0030286	F:motor activity; C:cytoplasm; C:microtubule; P:microtubule-based process; C:dynein complex	no IPS match	no IPS match	no IPS match
gi|213514827	NM_001141741.1	mir-18b-3p mir-196b-5p mir-8160-3p	uridine phosphorylase 1	5	F:GO:0004850; C:GO:0005737; P:GO:0009116; P:GO:0009166; P:GO:0044206	F:uridine phosphorylase activity; C:cytoplasm; P:nucleoside metabolic process; P:nucleotide catabolic process; P:UMP salvage	G3DSA:3.40.50.1580 (GENE3D); IPR000845 (PFAM); IPR010059 (TIGRFAM); PTHR43691 (PANTHER); PTHR43691:SF8 (PANTHER); IPR035994 (SUPERFAMILY)	F:GO:0003824; F:GO:0004850; C:GO:0005737; P:GO:0009116; P:GO:0009166	F:catalytic activity; F:uridine phosphorylase activity; C:cytoplasm; P:nucleoside metabolic process; P:nucleotide catabolic process
gi|291190543	NM_001173816.1	mir-103-3p mir-107-3p	Viral myc transforming protein	5	F:GO:0003677; F:GO:0003700; C:GO:0005634; P:GO:0006355; F:GO:0046983	F:DNA binding; F:DNA-binding transcription factor activity; C:nucleus; P:regulation of transcription, DNA-templated; F:protein dimerization activity	IPR002418 (PRINTS); IPR011598 (SMART); IPR012682 (PFAM); IPR011598 (PFAM); IPR036638 (G3DSA:4.10.280.GENE3D); IPR002418 (PIRSF); mobidb-lite (MOBIDB_LITE); mobidb-lite (MOBIDB_LITE); mobidb-lite (MOBIDB_LITE); mobidb-lite (MOBIDB_LITE); mobidb-lite (MOBIDB_LITE); mobidb-lite (MOBIDB_LITE); PTHR11514 (PANTHER); PTHR11514:SF3 (PANTHER); PTHR11514 (PANTHER); IPR011598 (PROSITE_PROFILES); IPR011598 (…	F:GO:0003700; C:GO:0005634; P:GO:0006355; F:GO:0046983	F:DNA-binding transcription factor activity; C:nucleus; P:regulation of transcription, DNA-templated; F:protein dimerization activity
gi|213511880	NM_001139621.1	mir-16a-3p mir-216b-3p	voltage-dependent anion channel 3 isoform X2	5	C:GO:0005741; F:GO:0008308; P:GO:0015698; P:GO:0098656; P:GO:1902017	C:mitochondrial outer membrane; F:voltage-gated anion channel activity; P:inorganic anion transport; P:anion transmembrane transport; P:regulation of cilium assembly	IPR001925 (PRINTS); IPR027246 (PFAM); IPR023614 (G3DSA:2.40.160.GENE3D); mobidb-lite (MOBIDB_LITE); IPR030271 (PTHR11743:PANTHER); IPR001925 (PANTHER); cd07306 (CDD)	C:GO:0005739; C:GO:0005741; F:GO:0008308; P:GO:0055085; P:GO:0098656; P:GO:1902017	C:mitochondrion; C:mitochondrial outer membrane; F:voltage-gated anion channel activity; P:transmembrane transport; P:anion transmembrane transport; P:regulation of cilium assembly
gi|213511986	NM_001141249.1	mir-725-5p	WW domain binding protein 2	5	P:GO:0007343; C:GO:0033011; P:GO:0035038; P:GO:0035039; F:GO:0050699	P:egg activation; C:perinuclear theca; P:female pronucleus assembly; P:male pronucleus assembly; F:WW domain binding	IPR004182 (PFAM); IPR033597 (PTHR31606:PANTHER); PTHR31606 (PANTHER); cd13214 (CDD); SSF50729 (SUPERFAMILY)	P:GO:0007343; C:GO:0033011; P:GO:0035038; P:GO:0035039; F:GO:0050699	P:egg activation; C:perinuclear theca; P:female pronucleus assembly; P:male pronucleus assembly; F:WW domain binding
gi|213514861	NM_001140127.1	mir-139-3p mir-20b-5p mir-222a-3p mir-25-5p	Zinc finger protein Gfi-1b	5	F:GO:0003676; P:GO:0006355; C:GO:0016021; P:GO:0030097; P:GO:0051569	F:nucleic acid binding; P:regulation of transcription, DNA-templated; C:integral component of membrane; P:hemopoiesis; P:regulation of histone H3-K4 methylation	IPR013087 (SMART); IPR013087 (PFAM); G3DSA:3.30.160.60 (GENE3D); G3DSA:3.30.160.60 (GENE3D); mobidb-lite (MOBIDB_LITE); mobidb-lite (MOBIDB_LITE); IPR029840 (PANTHER); IPR013087 (PROSITE_PROFILES); IPR013087 (PROSITE_PROFILES); IPR036236 (SUPERFAMILY)	F:GO:0003676; P:GO:0006355; P:GO:0030097; P:GO:0051569	F:nucleic acid binding; P:regulation of transcription, DNA-templated; P:hemopoiesis; P:regulation of histone H3-K4 methylation
gi|213515561	NM_001139932.1	mir-200a-3p mir-214-5p mir-25-3p	72 kDa type IV collagenase precursor	4	F:GO:0004222; P:GO:0006508; F:GO:0008270; C:GO:0031012	F:metalloendopeptidase activity; P:proteolysis; F:zinc ion binding; C:extracellular matrix	IPR021190 (PRINTS); PR00013 (PRINTS); IPR018487 (SMART); IPR000562 (SMART); IPR006026 (SMART); IPR024079 (G3DSA:3.40.390.GENE3D); IPR018487 (PFAM); IPR036943 (G3DSA:2.10.10.GENE3D); IPR002477 (PFAM); IPR036366 (G3DSA:1.10.101.GENE3D); IPR036375 (G3DSA:2.110.10.GENE3D); IPR021190 (PIRSF); IPR036943 (G3DSA:2.10.10.GENE3D); IPR036943 (G3DSA:2.10.10.GENE3D); IPR001818 (PFAM); IPR000562 (PFAM); PTHR10…	F:GO:0004222; P:GO:0006508; F:GO:0008237; F:GO:0008270; C:GO:0031012	F:metalloendopeptidase activity; P:proteolysis; F:metallopeptidase activity; F:zinc ion binding; C:extracellular matrix
gi|291190399	NM_001173896.1	mir-128-5p mir-143-5p mir-216b-3p	Actin-related protein 2/3 complex subunit 1B	4	F:GO:0003779; C:GO:0005737; C:GO:0005885; P:GO:0034314	F:actin binding; C:cytoplasm; C:Arp2/3 protein complex; P:Arp2/3 complex-mediated actin nucleation	IPR001680 (SMART); IPR017383 (PIRSF); IPR001680 (PFAM); IPR015943 (G3DSA:2.130.10.GENE3D); IPR030141 (PTHR10709:PANTHER); IPR017383 (PANTHER); IPR017986 (PROSITE_PROFILES); IPR001680 (PROSITE_PROFILES); IPR036322 (SUPERFAMILY)	F:GO:0005515; C:GO:0005885; C:GO:0015629; P:GO:0030833; P:GO:0034314	F:protein binding; C:Arp2/3 protein complex; C:actin cytoskeleton; P:regulation of actin filament polymerization; P:Arp2/3 complex-mediated actin nucleation
gi|218505656	NM_001142718.1	mir-193-3p	actin-related protein 2/3 complex subunit 3	4	F:GO:0003779; C:GO:0005737; C:GO:0005885; P:GO:0034314	F:actin binding; C:cytoplasm; C:Arp2/3 protein complex; P:Arp2/3 complex-mediated actin nucleation	IPR007204 (PIRSF); IPR007204 (PFAM); IPR036753 (G3DSA:1.10.1760.GENE3D); IPR007204 (PANTHER); IPR036753 (SUPERFAMILY)	C:GO:0005856; C:GO:0005885; P:GO:0030833; P:GO:0034314	C:cytoskeleton; C:Arp2/3 protein complex; P:regulation of actin filament polymerization; P:Arp2/3 complex-mediated actin nucleation
gi|213513781	NM_001139980.1	mir-92b-5p	Acyl-CoA desaturase	4	P:GO:0006633; C:GO:0016021; F:GO:0016717; P:GO:0055114	P:fatty acid biosynthetic process; C:integral component of membrane; F:oxidoreductase activity, acting on paired donors, with oxidation of a pair of donors resulting in the reduction of molecular oxygen to two molecules of water; P:oxidation-reduction process	IPR015876 (PRINTS); IPR005804 (PFAM); PTHR11351:SF32 (PANTHER); IPR015876 (PANTHER); IPR015876 (CDD)	P:GO:0006629; F:GO:0016717; P:GO:0055114	P:lipid metabolic process; F:oxidoreductase activity, acting on paired donors, with oxidation of a pair of donors resulting in the reduction of molecular oxygen to two molecules of water; P:oxidation-reduction process
gi|291190659	NM_001173571.1	mir-128-3p mir-19d-5p mir-92a-3p	acyl-CoA synthetase long-chain family member 1	4	P:GO:0001676; F:GO:0004467; C:GO:0016021; F:GO:0102391	P:long-chain fatty acid metabolic process; F:long-chain fatty acid-CoA ligase activity; C:integral component of membrane; F:decanoate-CoA ligase activity	G3DSA:3.40.50.12780 (GENE3D); G3DSA:3.40.50.12780 (GENE3D); IPR000873 (PFAM); PTHR43272:SF28 (PANTHER); PTHR43272 (PANTHER); cd05927 (CDD); SSF56801 (SUPERFAMILY)	F:GO:0003824	F:catalytic activity
gi|213515201	NM_001141692.1	mir-15b-3p mir-205a-5p mir-205b-5p mir-210-3p mir-7132a-5p mir-7132b-5p	adenosine kinase a	4	F:GO:0004001; P:GO:0006166; P:GO:0006167; P:GO:0016310	F:adenosine kinase activity; P:purine ribonucleoside salvage; P:AMP biosynthetic process; P:phosphorylation	IPR001805 (PRINTS); G3DSA:3.30.1110.10 (GENE3D); IPR011611 (PFAM); IPR029056 (G3DSA:3.40.1190.GENE3D); mobidb-lite (MOBIDB_LITE); mobidb-lite (MOBIDB_LITE); PTHR10584:SF210 (PANTHER); PTHR10584 (PANTHER); cd01168 (CDD); IPR029056 (SUPERFAMILY)	F:GO:0004001; P:GO:0006166	F:adenosine kinase activity; P:purine ribonucleoside salvage
gi|213513452	NM_001140375.1	mir-125a-3p mir-8160-3p mir-92b-3p	Adenosylhomocysteinase B	4	F:GO:0004013; P:GO:0006730; P:GO:0019510; F:GO:0051287	F:adenosylhomocysteinase activity; P:one-carbon metabolic process; P:S-adenosylhomocysteine catabolic process; F:NAD binding	IPR000043 (SMART); IPR015878 (SMART); G3DSA:3.40.50.720 (GENE3D); G3DSA:3.40.50.1480 (GENE3D); IPR000043 (PFAM); IPR000043 (PIRSF); G3DSA:3.40.50.1480 (GENE3D); IPR000043 (TIGRFAM); IPR015878 (PFAM); PTHR23420:SF0 (PANTHER); IPR000043 (PANTHER); IPR034373 (HAMAP); IPR000043 (CDD); SSF52283 (SUPERFAMILY); IPR036291 (SUPERFAMILY)	F:GO:0004013; P:GO:0019510; F:GO:0051287	F:adenosylhomocysteinase activity; P:S-adenosylhomocysteine catabolic process; F:NAD binding
gi|215272372	NM_001142321.1	mir-125a-3p mir-8160-3p mir-92b-3p	Adenosylhomocysteinase B	4	F:GO:0004013; P:GO:0006730; P:GO:0019510; F:GO:0051287	F:adenosylhomocysteinase activity; P:one-carbon metabolic process; P:S-adenosylhomocysteine catabolic process; F:NAD binding	IPR000043 (SMART); IPR015878 (SMART); G3DSA:3.40.50.720 (GENE3D); G3DSA:3.40.50.1480 (GENE3D); IPR000043 (PFAM); IPR000043 (PIRSF); G3DSA:3.40.50.1480 (GENE3D); IPR000043 (TIGRFAM); IPR015878 (PFAM); PTHR23420:SF0 (PANTHER); IPR000043 (PANTHER); IPR034373 (HAMAP); IPR000043 (CDD); SSF52283 (SUPERFAMILY); IPR036291 (SUPERFAMILY)	F:GO:0004013; P:GO:0019510; F:GO:0051287	F:adenosylhomocysteinase activity; P:S-adenosylhomocysteine catabolic process; F:NAD binding
gi|213514063	NM_001139894.1	mir-8157-3p	Alpha-enolase	4	C:GO:0000015; F:GO:0000287; F:GO:0004634; P:GO:0006096	C:phosphopyruvate hydratase complex; F:magnesium ion binding; F:phosphopyruvate hydratase activity; P:glycolytic process	IPR000941 (PRINTS); IPR020810 (SMART); IPR020811 (SMART); IPR029017 (G3DSA:3.30.390.GENE3D); IPR020810 (PFAM); IPR036849 (G3DSA:3.20.20.GENE3D); IPR000941 (TIGRFAM); IPR020811 (PFAM); IPR000941 (PIRSF); IPR000941 (PTHR11902:PANTHER); IPR000941 (PANTHER); IPR000941 (HAMAP); IPR000941 (CDD); SSF54826 (SUPERFAMILY); IPR036849 (SUPERFAMILY)	C:GO:0000015; F:GO:0000287; F:GO:0004634; P:GO:0006096	C:phosphopyruvate hydratase complex; F:magnesium ion binding; F:phosphopyruvate hydratase activity; P:glycolytic process
gi|213510941	NM_001141271.1	mir-25-3p	Annexin A1	4	F:GO:0004859; F:GO:0005509; F:GO:0005544; P:GO:0043086	F:phospholipase inhibitor activity; F:calcium ion binding; F:calcium-dependent phospholipid binding; P:negative regulation of catalytic activity	IPR001464 (PRINTS); IPR002388 (PRINTS); IPR018502 (SMART); IPR037104 (G3DSA:1.10.220.GENE3D); IPR037104 (G3DSA:1.10.220.GENE3D); IPR037104 (G3DSA:1.10.220.GENE3D); IPR037104 (G3DSA:1.10.220.GENE3D); IPR018502 (PFAM); IPR002388 (PTHR10502:PANTHER); PTHR10502 (PANTHER); SSF47874 (SUPERFAMILY)	F:GO:0004859; F:GO:0005509; F:GO:0005544	F:phospholipase inhibitor activity; F:calcium ion binding; F:calcium-dependent phospholipid binding
gi|684179340	NM_001140405.2	mir-143-5p mir-429-3p	antizyme inhibitor 1	4	F:GO:0003824; P:GO:0006596; F:GO:0042978; P:GO:0043085	F:catalytic activity; P:polyamine biosynthetic process; F:ornithine decarboxylase activator activity; P:positive regulation of catalytic activity	IPR002433 (PRINTS); IPR000183 (PRINTS); IPR009006 (G3DSA:2.40.37.GENE3D); IPR029066 (G3DSA:3.20.20.GENE3D); IPR022643 (PFAM); IPR022644 (PFAM); IPR002433 (PANTHER); IPR031178 (PTHR11482:PANTHER); IPR029066 (SUPERFAMILY); IPR009006 (SUPERFAMILY)	F:GO:0003824; P:GO:0006596; F:GO:0042978	F:catalytic activity; P:polyamine biosynthetic process; F:ornithine decarboxylase activator activity
gi|213513456	NM_001140175.1	let-7b-5p mir-92b-5p	apolipoprotein-L3 isoform X1	4	C:GO:0005576; P:GO:0006869; F:GO:0008289; P:GO:0042157	C:extracellular region; P:lipid transport; F:lipid binding; P:lipoprotein metabolic process	IPR008405 (PFAM); IPR008405 (PANTHER); PTHR14096:SF27 (PANTHER)	C:GO:0005576; P:GO:0006869; F:GO:0008289; P:GO:0042157	C:extracellular region; P:lipid transport; F:lipid binding; P:lipoprotein metabolic process
gi|185133171	NM_001123543.1	mir-30d-3p mir-430a-3p mir-430c-3p	aryl hydrocarbon receptor 2 delta	4	C:GO:0005634; P:GO:0006355; P:GO:0006805; F:GO:0046983	C:nucleus; P:regulation of transcription, DNA-templated; P:xenobiotic metabolic process; F:protein dimerization activity	IPR000014 (SMART); G3DSA:3.30.450.20 (GENE3D); G3DSA:3.30.450.20 (GENE3D); IPR013767 (PFAM); IPR036638 (G3DSA:4.10.280.GENE3D); IPR013655 (PFAM); mobidb-lite (MOBIDB_LITE); mobidb-lite (MOBIDB_LITE); mobidb-lite (MOBIDB_LITE); IPR039091 (PANTHER); PTHR10649:SF20 (PANTHER); IPR000014 (PROSITE_PROFILES); IPR011598 (PROSITE_PROFILES); IPR000014 (CDD); IPR011598 (CDD); IPR000014 (CDD); IPR036638 (SUP…	F:GO:0005515; P:GO:0006355; P:GO:0006805; P:GO:0009410; F:GO:0046983	F:protein binding; P:regulation of transcription, DNA-templated; P:xenobiotic metabolic process; P:response to xenobiotic stimulus; F:protein dimerization activity
gi|291190712	NM_001173924.1	mir-214-3p mir-725-3p	Asparagine-linked glycosylation protein 11 homolog	4	F:GO:0004377; C:GO:0005789; C:GO:0016021; P:GO:0097502	F:GDP-Man:Man3GlcNAc2-PP-Dol alpha-1,2-mannosyltransferase activity; C:endoplasmic reticulum membrane; C:integral component of membrane; P:mannosylation	IPR031814 (PFAM); G3DSA:3.40.50.2000 (GENE3D); IPR001296 (PFAM); PTHR12526 (PANTHER); PTHR12526:SF315 (PANTHER); IPR038013 (CDD); SSF53756 (SUPERFAMILY)	F:GO:0004377; C:GO:0005789	F:GDP-Man:Man3GlcNAc2-PP-Dol alpha-1,2-mannosyltransferase activity; C:endoplasmic reticulum membrane
gi|213514495	NM_001141739.1	mir-200b-5p mir-2188-3p mir-222a-3p mir-7132a-5p mir-7132b-5p mir-92a-5p	aspartate aminotransferase, cytoplasmic	4	F:GO:0004069; P:GO:0006520; P:GO:0009058; F:GO:0030170	F:L-aspartate:2-oxoglutarate aminotransferase activity; P:cellular amino acid metabolic process; P:biosynthetic process; F:pyridoxal phosphate binding	IPR000796 (PRINTS); IPR004839 (PFAM); IPR015421 (G3DSA:3.40.640.GENE3D); IPR015422 (G3DSA:3.90.1150.GENE3D); IPR000796 (PANTHER); PTHR11879:SF3 (PANTHER); cd00609 (CDD); IPR015424 (SUPERFAMILY)	F:GO:0003824; P:GO:0006520; F:GO:0008483; P:GO:0009058; F:GO:0030170	F:catalytic activity; P:cellular amino acid metabolic process; F:transaminase activity; P:biosynthetic process; F:pyridoxal phosphate binding
gi|213511525	NM_001140074.1	mir-18b-3p mir-212b-5p	ATP-binding cassette, sub-family B (MDR/TAP), member 3	4	F:GO:0005524; C:GO:0016021; F:GO:0042626; P:GO:0055085	F:ATP binding; C:integral component of membrane; F:ATPase activity, coupled to transmembrane movement of substances; P:transmembrane transport	IPR003593 (SMART); G3DSA:3.40.50.300 (GENE3D); IPR003439 (PFAM); PIRSF002773 (PIRSF); IPR036640 (G3DSA:1.20.1560.GENE3D); IPR011527 (PFAM); PTHR24221:SF273 (PANTHER); IPR039421 (PANTHER); IPR011527 (PROSITE_PROFILES); IPR003439 (PROSITE_PROFILES); cd03248 (CDD); IPR027417 (SUPERFAMILY); IPR036640 (SUPERFAMILY)	F:GO:0005524; C:GO:0016021; F:GO:0016887; F:GO:0042626; P:GO:0055085	F:ATP binding; C:integral component of membrane; F:ATPase activity; F:ATPase activity, coupled to transmembrane movement of substances; P:transmembrane transport
gi|259155173	NM_001165357.1	mir-23b-5p	ATP-dependent RNA helicase DDX54	4	F:GO:0003723; F:GO:0004004; F:GO:0005524; C:GO:0005730	F:RNA binding; F:ATP-dependent RNA helicase activity; F:ATP binding; C:nucleolus	IPR014001 (SMART); IPR012541 (SMART); IPR001650 (SMART); G3DSA:3.40.50.300 (GENE3D); G3DSA:3.40.50.300 (GENE3D); IPR012541 (PFAM); IPR011545 (PFAM); IPR001650 (PFAM); mobidb-lite (MOBIDB_LITE); mobidb-lite (MOBIDB_LITE); mobidb-lite (MOBIDB_LITE); mobidb-lite (MOBIDB_LITE); mobidb-lite (MOBIDB_LITE); mobidb-lite (MOBIDB_LITE); mobidb-lite (MOBIDB_LITE); mobidb-lite (MOBIDB_LITE); mobidb-lite (MOB…	F:GO:0003676; F:GO:0003723; F:GO:0004004; F:GO:0005524; C:GO:0005634	F:nucleic acid binding; F:RNA binding; F:ATP-dependent RNA helicase activity; F:ATP binding; C:nucleus
gi|213515415	NM_001140360.1	mir-30d-3p	ATP-sensitive inward rectifier potassium channel 8	4	F:GO:0015272; C:GO:0016021; P:GO:0034765; P:GO:0071805	F:ATP-activated inward rectifier potassium channel activity; C:integral component of membrane; P:regulation of ion transmembrane transport; P:potassium ion transmembrane transport	IPR003278 (PRINTS); IPR016449 (PRINTS); IPR016449 (PIRSF); G3DSA:1.10.287.70 (GENE3D); IPR013518 (G3DSA:2.60.40.GENE3D); IPR041647 (PFAM); IPR040445 (PFAM); mobidb-lite (MOBIDB_LITE); mobidb-lite (MOBIDB_LITE); IPR003278 (PTHR11767:PANTHER); IPR016449 (PANTHER); SSF81324 (SUPERFAMILY); IPR014756 (SUPERFAMILY)	F:GO:0005242; P:GO:0006813; F:GO:0015272; C:GO:0016020; C:GO:0016021	F:inward rectifier potassium channel activity; P:potassium ion transport; F:ATP-activated inward rectifier potassium channel activity; C:membrane; C:integral component of membrane
gi|213512575	NM_001141727.1	mir-138-5p	Bactericidal permeability-increasing protein precursor	4	F:GO:0001530; C:GO:0005615; P:GO:0006955; P:GO:0050829	F:lipopolysaccharide binding; C:extracellular space; P:immune response; P:defense response to Gram-negative bacterium	IPR017942 (SMART); IPR001124 (SMART); IPR017942 (PFAM); G3DSA:3.15.20.10 (GENE3D); IPR001124 (PFAM); IPR030675 (PIRSF); G3DSA:3.15.10.10 (GENE3D); IPR030181 (PTHR10504:PANTHER); IPR032942 (PANTHER); IPR017943 (SUPERFAMILY); IPR017943 (SUPERFAMILY)	F:GO:0001530; C:GO:0005615; P:GO:0006955; F:GO:0008289; P:GO:0050829	F:lipopolysaccharide binding; C:extracellular space; P:immune response; F:lipid binding; P:defense response to Gram-negative bacterium
gi|310703599	NM_001198574.1	mir-27a-3p mir-33a-3p	Beta-2-microglobulin precursor	4	P:GO:0002474; C:GO:0005576; P:GO:0006955; C:GO:0042612	P:antigen processing and presentation of peptide antigen via MHC class I; C:extracellular region; P:immune response; C:MHC class I protein complex	no IPS match	no IPS match	no IPS match
gi|350535522	NM_001245913.1	mir-193-3p	beta-2-microglobulin precursor	4	P:GO:0002474; C:GO:0005576; P:GO:0006955; C:GO:0042612	P:antigen processing and presentation of peptide antigen via MHC class I; C:extracellular region; P:immune response; C:MHC class I protein complex	IPR003597 (SMART); IPR003597 (PFAM); IPR013783 (G3DSA:2.60.40.GENE3D); IPR015707 (PTHR19944:PANTHER); PTHR19944 (PANTHER); IPR007110 (PROSITE_PROFILES); cd05770 (CDD); IPR036179 (SUPERFAMILY)	P:GO:0006955; C:GO:0042612	P:immune response; C:MHC class I protein complex
gi|213513172	NM_001140458.1	mir-106a-5p mir-106b-5p mir-17-5p mir-20b-5p	beta-hexosaminidase subunit beta	4	F:GO:0004563; P:GO:0005975; C:GO:0016021; F:GO:0102148	F:beta-N-acetylhexosaminidase activity; P:carbohydrate metabolic process; C:integral component of membrane; F:N-acetyl-beta-D-galactosaminidase activity	IPR025705 (PRINTS); IPR015883 (PFAM); IPR029019 (PFAM); IPR025705 (PIRSF); G3DSA:3.20.20.80 (GENE3D); IPR029018 (G3DSA:3.30.379.GENE3D); PTHR22600:SF39 (PANTHER); PTHR22600 (PANTHER); PS51257 (PROSITE_PROFILES); cd06562 (CDD); IPR029018 (SUPERFAMILY); IPR017853 (SUPERFAMILY)	F:GO:0004553; F:GO:0004563; P:GO:0005975	F:hydrolase activity, hydrolyzing O-glycosyl compounds; F:beta-N-acetylhexosaminidase activity; P:carbohydrate metabolic process
gi|213510987	NM_001140839.1	mir-103-3p	branched-chain-amino-acid aminotransferase, cytosolic	4	P:GO:0009082; F:GO:0052654; F:GO:0052655; F:GO:0052656	P:branched-chain amino acid biosynthetic process; F:L-leucine transaminase activity; F:L-valine transaminase activity; F:L-isoleucine transaminase activity	IPR001544 (PFAM); IPR005786 (TIGRFAM); IPR005786 (PIRSF); G3DSA:3.20.10.10 (GENE3D); G3DSA:3.30.470.10 (GENE3D); PTHR11825 (PANTHER); PTHR11825:SF39 (PANTHER); IPR033939 (CDD); IPR036038 (SUPERFAMILY)	F:GO:0003824; F:GO:0004084; P:GO:0009081	F:catalytic activity; F:branched-chain-amino-acid transaminase activity; P:branched-chain amino acid metabolic process
gi|304434782	NM_001141267.2	mir-143-5p mir-222a-5p mir-222b-5p	C-C motif chemokine 21 precursor	4	C:GO:0005576; P:GO:0006955; F:GO:0008009; P:GO:0060326	C:extracellular region; P:immune response; F:chemokine activity; P:cell chemotaxis	no IPS match	no IPS match	no IPS match
gi|218931123	NM_001141478.1	mir-125b-3p	C-C motif chemokine 28 precursor	4	C:GO:0005576; P:GO:0006955; F:GO:0008009; P:GO:0060326	C:extracellular region; P:immune response; F:chemokine activity; P:cell chemotaxis	IPR001811 (PFAM); G3DSA:2.40.50.40 (GENE3D); PTHR17502 (PANTHER); PTHR17502:SF2 (PANTHER); IPR036048 (SUPERFAMILY)	C:GO:0005576; P:GO:0006955; F:GO:0008009	C:extracellular region; P:immune response; F:chemokine activity
gi|213513240	NM_001140825.1	mir-200b-5p	C-X-C motif chemokine 14 precursor	4	C:GO:0005576; P:GO:0006955; F:GO:0008009; P:GO:0060326	C:extracellular region; P:immune response; F:chemokine activity; P:cell chemotaxis	PR00436 (PRINTS); G3DSA:2.40.50.40 (GENE3D); IPR039088 (PANTHER); IPR036048 (SUPERFAMILY)	C:GO:0005576; P:GO:0006955; F:GO:0008009; P:GO:0060326	C:extracellular region; P:immune response; F:chemokine activity; P:cell chemotaxis
gi|213511919	NM_001140076.1	mir-128-5p mir-193-3p mir-8160-3p mir-8161-3p	CAAX prenyl protease 1 homolog	4	F:GO:0004222; C:GO:0030176; F:GO:0046872; P:GO:0071586	F:metalloendopeptidase activity; C:integral component of endoplasmic reticulum membrane; F:metal ion binding; P:CAAX-box protein processing	IPR001915 (PFAM); IPR032456 (PFAM); mobidb-lite (MOBIDB_LITE); mobidb-lite (MOBIDB_LITE); PTHR10120:SF24 (PANTHER); IPR027057 (PANTHER); IPR027057 (CDD)	F:GO:0004222; P:GO:0006508; F:GO:0008233; P:GO:0071586	F:metalloendopeptidase activity; P:proteolysis; F:peptidase activity; P:CAAX-box protein processing
gi|213512283	NM_001140113.1	mir-15e-5p	cadherin-17 precursor	4	F:GO:0005509; C:GO:0005886; P:GO:0007156; C:GO:0016021	F:calcium ion binding; C:plasma membrane; P:homophilic cell adhesion via plasma membrane adhesion molecules; C:integral component of membrane	IPR002126 (PRINTS); IPR002126 (SMART); G3DSA:2.60.40.60 (GENE3D); G3DSA:2.60.40.60 (GENE3D); IPR002126 (PFAM); G3DSA:2.60.40.60 (GENE3D); G3DSA:2.60.40.60 (GENE3D); PTHR44603 (PANTHER); PTHR44603:SF2 (PANTHER); PS50268 (PROSITE_PROFILES); PS50268 (PROSITE_PROFILES); PS50268 (PROSITE_PROFILES); PS50268 (PROSITE_PROFILES); PS50268 (PROSITE_PROFILES); PS50268 (PROSITE_PROFILES); cd11304 (CDD); cd113…	F:GO:0005509; P:GO:0007156; C:GO:0016020	F:calcium ion binding; P:homophilic cell adhesion via plasma membrane adhesion molecules; C:membrane
gi|213512906	NM_001140770.1	mir-27a-3p	calcium load-activated calcium channel isoform X2	4	F:GO:0005262; C:GO:0030176; P:GO:0032469; P:GO:0070588	F:calcium channel activity; C:integral component of endoplasmic reticulum membrane; P:endoplasmic reticulum calcium ion homeostasis; P:calcium ion transmembrane transport	IPR002809 (SMART); IPR008559 (PIRSF); IPR002809 (PFAM); IPR008559 (PANTHER)	F:GO:0005262; C:GO:0016020; C:GO:0030176; P:GO:0032469	F:calcium channel activity; C:membrane; C:integral component of endoplasmic reticulum membrane; P:endoplasmic reticulum calcium ion homeostasis
gi|185133404	NM_001123685.1	mir-30d-3p	calcium polyvalent cation receptor 3 precursor	4	F:GO:0004930; C:GO:0005886; P:GO:0007186; C:GO:0016021	F:G protein-coupled receptor activity; C:plasma membrane; P:G protein-coupled receptor signaling pathway; C:integral component of membrane	IPR000337 (PRINTS); IPR000068 (PRINTS); IPR017978 (PFAM); G3DSA:3.40.50.2300 (GENE3D); IPR001828 (PFAM); IPR038550 (G3DSA:2.10.50.GENE3D); IPR011500 (PFAM); G3DSA:3.40.50.2300 (GENE3D); PTHR24061:SF358 (PANTHER); IPR000068 (PANTHER); IPR017978 (PROSITE_PROFILES); cd15282 (CDD); IPR028082 (SUPERFAMILY)	F:GO:0004930; P:GO:0007186; C:GO:0016021	F:G protein-coupled receptor activity; P:G protein-coupled receptor signaling pathway; C:integral component of membrane
gi|213513287	NM_001140401.1	mir-725-3p	calponin-2	4	F:GO:0003779; F:GO:0005516; C:GO:0005856; P:GO:0031032	F:actin binding; F:calmodulin binding; C:cytoskeleton; P:actomyosin structure organization	IPR003096 (PRINTS); IPR001997 (PRINTS); IPR001715 (SMART); IPR001715 (PFAM); IPR036872 (G3DSA:1.10.418.GENE3D); IPR000557 (PFAM); IPR029974 (PTHR18959:PANTHER); PTHR18959 (PANTHER); IPR000557 (PROSITE_PROFILES); IPR001715 (PROSITE_PROFILES); IPR000557 (PROSITE_PROFILES); IPR000557 (PROSITE_PROFILES); IPR001715 (CDD); IPR036872 (SUPERFAMILY)	F:GO:0003779; F:GO:0005515; C:GO:0005856; P:GO:0007010; P:GO:0031032	F:actin binding; F:protein binding; C:cytoskeleton; P:cytoskeleton organization; P:actomyosin structure organization
gi|291190607	NM_001173566.1	mir-19a-3p mir-19c-3p mir-730a-5p	cAMP-responsive element modulator	4	F:GO:0003677; F:GO:0003700; C:GO:0005634; P:GO:0006355	F:DNA binding; F:DNA-binding transcription factor activity; C:nucleus; P:regulation of transcription, DNA-templated	IPR001630 (PRINTS); IPR004827 (SMART); IPR004827 (PFAM); G3DSA:1.20.5.170 (GENE3D); IPR003102 (PFAM); mobidb-lite (MOBIDB_LITE); mobidb-lite (MOBIDB_LITE); PTHR22952 (PANTHER); PTHR22952:SF97 (PANTHER); IPR003102 (PROSITE_PROFILES); IPR004827 (PROSITE_PROFILES); cd14690 (CDD); SSF57959 (SUPERFAMILY)	F:GO:0003677; F:GO:0003700; F:GO:0005515; C:GO:0005634; P:GO:0006355	F:DNA binding; F:DNA-binding transcription factor activity; F:protein binding; C:nucleus; P:regulation of transcription, DNA-templated
gi|213513907	NM_001141765.1	mir-20a-3p	cAMP-responsive element-binding protein 3-like protein 4	4	F:GO:0003700; P:GO:0030968; F:GO:0035497; P:GO:0045944	F:DNA-binding transcription factor activity; P:endoplasmic reticulum unfolded protein response; F:cAMP response element binding; P:positive regulation of transcription by RNA polymerase II	IPR004827 (SMART); G3DSA:1.20.5.170 (GENE3D); IPR004827 (PFAM); mobidb-lite (MOBIDB_LITE); mobidb-lite (MOBIDB_LITE); mobidb-lite (MOBIDB_LITE); PTHR22952 (PANTHER); IPR029807 (PTHR22952:PANTHER); IPR004827 (PROSITE_PROFILES); cd14689 (CDD); SSF57959 (SUPERFAMILY)	F:GO:0003700; P:GO:0006355; P:GO:0030968; F:GO:0035497; P:GO:0045944	F:DNA-binding transcription factor activity; P:regulation of transcription, DNA-templated; P:endoplasmic reticulum unfolded protein response; F:cAMP response element binding; P:positive regulation of transcription by RNA polymerase II
gi|213514195	NM_001140522.1	mir-130a-5p	Cathepsin B precursor	4	F:GO:0004197; C:GO:0005764; P:GO:0006508; P:GO:0050790	F:cysteine-type endopeptidase activity; C:lysosome; P:proteolysis; P:regulation of catalytic activity	IPR000668 (PRINTS); IPR000668 (SMART); IPR000668 (PFAM); IPR012599 (PFAM); G3DSA:3.90.70.10 (GENE3D); IPR013128 (PANTHER); PTHR12411:SF540 (PANTHER); cd02620 (CDD); IPR038765 (SUPERFAMILY)	F:GO:0004197; P:GO:0006508; F:GO:0008234; P:GO:0050790	F:cysteine-type endopeptidase activity; P:proteolysis; F:cysteine-type peptidase activity; P:regulation of catalytic activity
gi|213515381	NM_001139931.1	mir-103-3p mir-107-3p mir-192b-5p	CCAAT/enhancer-binding protein alpha	4	F:GO:0003677; F:GO:0003700; C:GO:0005634; P:GO:0006355	F:DNA binding; F:DNA-binding transcription factor activity; C:nucleus; P:regulation of transcription, DNA-templated	IPR004827 (SMART); IPR016468 (PIRSF); G3DSA:1.20.5.170 (GENE3D); IPR004827 (PFAM); mobidb-lite (MOBIDB_LITE); mobidb-lite (MOBIDB_LITE); mobidb-lite (MOBIDB_LITE); mobidb-lite (MOBIDB_LITE); mobidb-lite (MOBIDB_LITE); PTHR23334 (PANTHER); PTHR23334:SF5 (PANTHER); IPR004827 (PROSITE_PROFILES); cd14712 (CDD); SSF57959 (SUPERFAMILY)	F:GO:0003700; P:GO:0006355	F:DNA-binding transcription factor activity; P:regulation of transcription, DNA-templated
gi|291190391	NM_001173895.1	mir-216b-3p	CDP-diacylglycerol--glycerol-3-phosphate 3-phosphatidyltransferase	4	F:GO:0005524; C:GO:0005739; F:GO:0008444; P:GO:0032049	F:ATP binding; C:mitochondrion; F:CDP-diacylglycerol-glycerol-3-phosphate 3-phosphatidyltransferase activity; P:cardiolipin biosynthetic process	G3DSA:3.30.870.10 (GENE3D); G3DSA:3.30.870.10 (GENE3D); PIRSF000850 (PIRSF); IPR016270 (PANTHER); PTHR12586:SF1 (PANTHER); IPR001736 (PROSITE_PROFILES); cd09135 (CDD); cd09137 (CDD); SSF56024 (SUPERFAMILY)	F:GO:0003824; F:GO:0008444; P:GO:0032049	F:catalytic activity; F:CDP-diacylglycerol-glycerol-3-phosphate 3-phosphatidyltransferase activity; P:cardiolipin biosynthetic process
gi|259155239	NM_001165389.1	mir-92a-5p	Class B basic helix-loop-helix protein 3	4	F:GO:0003677; C:GO:0005634; P:GO:0006355; F:GO:0046983	F:DNA binding; C:nucleus; P:regulation of transcription, DNA-templated; F:protein dimerization activity	IPR011598 (SMART); IPR003650 (SMART); IPR036638 (G3DSA:4.10.280.GENE3D); IPR011598 (PFAM); IPR003650 (PFAM); mobidb-lite (MOBIDB_LITE); mobidb-lite (MOBIDB_LITE); mobidb-lite (MOBIDB_LITE); mobidb-lite (MOBIDB_LITE); mobidb-lite (MOBIDB_LITE); PTHR10985 (PANTHER); PTHR10985:SF76 (PANTHER); IPR011598 (PROSITE_PROFILES); IPR003650 (PROSITE_PROFILES); IPR011598 (CDD); IPR036638 (SUPERFAMILY); SSF158…	F:GO:0003677; P:GO:0006355; F:GO:0046983	F:DNA binding; P:regulation of transcription, DNA-templated; F:protein dimerization activity
gi|213515035	NM_001140323.1	mir-192b-5p mir-8157-3p	Claudin-14 precursor	4	F:GO:0005198; C:GO:0005886; C:GO:0005923; C:GO:0016021	F:structural molecule activity; C:plasma membrane; C:bicellular tight junction; C:integral component of membrane	PR01077 (PRINTS); PR01385 (PRINTS); G3DSA:1.20.140.150 (GENE3D); IPR004031 (PFAM); IPR003556 (PTHR12002:PANTHER); IPR006187 (PANTHER)	F:GO:0005198; C:GO:0005923; C:GO:0016021	F:structural molecule activity; C:bicellular tight junction; C:integral component of membrane
gi|213514775	NM_001139611.1	mir-132-3p mir-192b-5p mir-338a-3p	CMP-sialic acid transporter	4	C:GO:0000139; F:GO:0015165; C:GO:0016021; P:GO:0090481	C:Golgi membrane; F:pyrimidine nucleotide-sugar transmembrane transporter activity; C:integral component of membrane; P:pyrimidine nucleotide-sugar transmembrane transport	IPR007271 (PFAM); IPR007271 (PIRSF); TIGR00803 (TIGRFAM); IPR007271 (PANTHER); PTHR10231:SF66 (PANTHER); SSF103481 (SUPERFAMILY)	C:GO:0000139; F:GO:0015165; C:GO:0016021; P:GO:0090481	C:Golgi membrane; F:pyrimidine nucleotide-sugar transmembrane transporter activity; C:integral component of membrane; P:pyrimidine nucleotide-sugar transmembrane transport
gi|213511029	NM_001140353.1	mir-30d-3p	Coatomer subunit alpha	4	F:GO:0005198; P:GO:0006886; P:GO:0016192; C:GO:0030126	F:structural molecule activity; P:intracellular protein transport; P:vesicle-mediated transport; C:COPI vesicle coat	IPR020472 (PRINTS); IPR001680 (SMART); IPR001680 (PFAM); IPR010714 (PFAM); IPR006692 (PFAM); G3DSA:1.25.40.470 (GENE3D); IPR016391 (PIRSF); IPR015943 (G3DSA:2.130.10.GENE3D); PTHR19876:SF1 (PANTHER); PTHR19876:SF1 (PANTHER); PTHR19876 (PANTHER); PTHR19876 (PANTHER); IPR001680 (PROSITE_PROFILES); IPR001680 (PROSITE_PROFILES); IPR001680 (PROSITE_PROFILES); IPR001680 (PROSITE_PROFILES); IPR017986 (P…	F:GO:0005198; F:GO:0005515; P:GO:0006886; P:GO:0016192; C:GO:0030117; C:GO:0030126	F:structural molecule activity; F:protein binding; P:intracellular protein transport; P:vesicle-mediated transport; C:membrane coat; C:COPI vesicle coat
gi|291190245	NM_001173877.1	mir-139-3p	component of oligomeric golgi complex 6	4	C:GO:0000139; P:GO:0006891; P:GO:0015031; C:GO:0017119	C:Golgi membrane; P:intra-Golgi vesicle-mediated transport; P:protein transport; C:Golgi transport complex	IPR010490 (SMART); IPR010490 (PFAM); IPR010490 (PANTHER)	P:GO:0006891; C:GO:0017119	P:intra-Golgi vesicle-mediated transport; C:Golgi transport complex
gi|213513713	NM_001139778.1	mir-128-5p	Creatine kinase B-type	4	F:GO:0005524; C:GO:0005623; F:GO:0016301; P:GO:0016310	F:ATP binding; C:cell; F:kinase activity; P:phosphorylation	IPR022413 (PFAM); IPR022414 (PFAM); IPR036802 (G3DSA:1.10.135.GENE3D); G3DSA:3.30.590.10 (GENE3D); mobidb-lite (MOBIDB_LITE); mobidb-lite (MOBIDB_LITE); IPR000749 (PANTHER); PTHR11547:SF49 (PANTHER); IPR022413 (PROSITE_PROFILES); IPR022414 (PROSITE_PROFILES); cd00716 (CDD); IPR014746 (SUPERFAMILY); IPR036802 (SUPERFAMILY)	F:GO:0003824; F:GO:0016301; F:GO:0016772	F:catalytic activity; F:kinase activity; F:transferase activity, transferring phosphorus-containing groups
gi|288683292	NM_001172281.1	mir-181b-5p mir-222a-5p	delta-6 fatty acyl desaturase	4	P:GO:0006636; C:GO:0016021; F:GO:0016491; P:GO:0055114	P:unsaturated fatty acid biosynthetic process; C:integral component of membrane; F:oxidoreductase activity; P:oxidation-reduction process	IPR001199 (PRINTS); IPR001199 (SMART); IPR012171 (PIRSF); IPR001199 (PFAM); IPR036400 (G3DSA:3.10.120.GENE3D); IPR005804 (PFAM); mobidb-lite (MOBIDB_LITE); PTHR19353 (PANTHER); PTHR19353:SF11 (PANTHER); IPR001199 (PROSITE_PROFILES); cd03506 (CDD); IPR036400 (SUPERFAMILY)	P:GO:0006629; C:GO:0016021; F:GO:0016491	P:lipid metabolic process; C:integral component of membrane; F:oxidoreductase activity
gi|284520947	NM_001171780.1	mir-181b-5p mir-222a-5p	delta-6 fatty acyl desaturase-like isoform X1	4	P:GO:0006636; C:GO:0016021; F:GO:0016491; P:GO:0055114	P:unsaturated fatty acid biosynthetic process; C:integral component of membrane; F:oxidoreductase activity; P:oxidation-reduction process	IPR001199 (PRINTS); IPR001199 (SMART); IPR012171 (PIRSF); IPR036400 (G3DSA:3.10.120.GENE3D); IPR001199 (PFAM); IPR005804 (PFAM); mobidb-lite (MOBIDB_LITE); PTHR19353:SF11 (PANTHER); PTHR19353 (PANTHER); IPR001199 (PROSITE_PROFILES); cd03506 (CDD); IPR036400 (SUPERFAMILY)	P:GO:0006629; C:GO:0016021; F:GO:0016491	P:lipid metabolic process; C:integral component of membrane; F:oxidoreductase activity
gi|213513430	NM_001140826.1	mir-462a-3p	DNA-directed RNA polymerases I and III subunit RPAC1	4	F:GO:0003677; F:GO:0003899; P:GO:0006351; F:GO:0046983	F:DNA binding; F:DNA-directed 5'-3' RNA polymerase activity; P:transcription, DNA-templated; F:protein dimerization activity	IPR011263 (SMART); IPR036643 (G3DSA:2.170.120.GENE3D); G3DSA:3.30.1360.270 (GENE3D); IPR011263 (PFAM); IPR011262 (PFAM); IPR033901 (PTHR11800:PANTHER); PTHR11800 (PANTHER); IPR033901 (CDD); IPR036603 (SUPERFAMILY); IPR036643 (SUPERFAMILY)	F:GO:0003899; P:GO:0006351; F:GO:0046983	F:DNA-directed 5'-3' RNA polymerase activity; P:transcription, DNA-templated; F:protein dimerization activity
gi|304434696	NM_001140806.2	mir-8159-5p	E3 ubiquitin-protein ligase RNF170	4	C:GO:0016021; P:GO:0016567; F:GO:0046872; F:GO:0061630	C:integral component of membrane; P:protein ubiquitination; F:metal ion binding; F:ubiquitin protein ligase activity	IPR001841 (SMART); IPR013083 (G3DSA:3.30.40.GENE3D); IPR010652 (PFAM); IPR018957 (PFAM); PTHR22894:SF1 (PANTHER); IPR038896 (PANTHER); IPR001841 (PROSITE_PROFILES); cd16553 (CDD); SSF57850 (SUPERFAMILY)	F:GO:0046872; F:GO:0061630	F:metal ion binding; F:ubiquitin protein ligase activity
gi|213512581	NM_001139772.1	mir-128-5p mir-7132a-5p	EH domain-containing protein 4	4	F:GO:0005509; F:GO:0005525; C:GO:0005623; P:GO:0032456	F:calcium ion binding; F:GTP binding; C:cell; P:endocytic recycling	IPR000261 (SMART); IPR000261 (PFAM); G3DSA:1.10.238.10 (GENE3D); G3DSA:1.10.268.20 (GENE3D); IPR031692 (PFAM); IPR040990 (PFAM); G3DSA:3.40.50.300 (GENE3D); IPR022812 (PFAM); IPR029952 (PTHR11216:PANTHER); PTHR11216 (PANTHER); IPR000261 (PROSITE_PROFILES); IPR030381 (PROSITE_PROFILES); IPR002048 (PROSITE_PROFILES); IPR000261 (CDD); cd09913 (CDD); IPR027417 (SUPERFAMILY); IPR011992 (SUPERFAMILY)	F:GO:0005509; F:GO:0005515; F:GO:0005525; P:GO:0032456	F:calcium ion binding; F:protein binding; F:GTP binding; P:endocytic recycling
gi|300934775	NM_001146589.2	mir-462a-3p	epididymis-specific alpha-mannosidase precursor	4	F:GO:0004559; P:GO:0006013; F:GO:0030246; F:GO:0046872	F:alpha-mannosidase activity; P:mannose metabolic process; F:carbohydrate binding; F:metal ion binding	IPR015341 (SMART); IPR037094 (G3DSA:1.20.1270.GENE3D); G3DSA:2.60.40.1360 (GENE3D); IPR011682 (PFAM); IPR000602 (PFAM); G3DSA:2.70.98.30 (GENE3D); IPR013780 (G3DSA:2.60.40.GENE3D); IPR027291 (G3DSA:3.20.110.GENE3D); IPR041147 (PFAM); IPR015341 (PFAM); PTHR11607 (PANTHER); PTHR11607:SF28 (PANTHER); cd10811 (CDD); IPR028995 (SUPERFAMILY); IPR011330 (SUPERFAMILY); IPR011013 (SUPERFAMILY)	F:GO:0003824; F:GO:0004559; P:GO:0005975; P:GO:0006013; F:GO:0030246	F:catalytic activity; F:alpha-mannosidase activity; P:carbohydrate metabolic process; P:mannose metabolic process; F:carbohydrate binding
gi|291190679	NM_001173921.1	mir-101b-5p mir-183-5p mir-727-3p	ER degradation-enhancing alpha-mannosidase-like 1	4	F:GO:0004571; F:GO:0005509; P:GO:0008152; C:GO:0016020	F:mannosyl-oligosaccharide 1,2-alpha-mannosidase activity; F:calcium ion binding; P:metabolic process; C:membrane	IPR001382 (PRINTS); IPR012341 (G3DSA:1.50.10.GENE3D); IPR001382 (PFAM); mobidb-lite (MOBIDB_LITE); PTHR11742 (PANTHER); PTHR11742:SF78 (PANTHER); IPR036026 (SUPERFAMILY)	F:GO:0003824; F:GO:0004571; F:GO:0005509; C:GO:0016020	F:catalytic activity; F:mannosyl-oligosaccharide 1,2-alpha-mannosidase activity; F:calcium ion binding; C:membrane
gi|213510719	NM_001140444.1	mir-2188-3p mir-30d-3p	ETS domain-containing protein Elk-3	4	F:GO:0003700; C:GO:0005634; P:GO:0006355; F:GO:0043565	F:DNA-binding transcription factor activity; C:nucleus; P:regulation of transcription, DNA-templated; F:sequence-specific DNA binding	IPR000418 (PRINTS); IPR000418 (SMART); IPR000418 (PFAM); IPR036388 (G3DSA:1.10.10.GENE3D); mobidb-lite (MOBIDB_LITE); mobidb-lite (MOBIDB_LITE); mobidb-lite (MOBIDB_LITE); PTHR11849:SF172 (PANTHER); PTHR11849 (PANTHER); IPR000418 (PROSITE_PROFILES); IPR036390 (SUPERFAMILY)	F:GO:0003700; P:GO:0006355; F:GO:0043565	F:DNA-binding transcription factor activity; P:regulation of transcription, DNA-templated; F:sequence-specific DNA binding
gi|291190565	NM_001173668.1	mir-30d-3p	Eukaryotic translation initiation factor 2 subunit 3	4	F:GO:0003743; F:GO:0003924; F:GO:0005525; P:GO:0006413	F:translation initiation factor activity; F:GTPase activity; F:GTP binding; P:translational initiation	IPR000795 (PRINTS); IPR000795 (PFAM); G3DSA:2.40.30.10 (GENE3D); IPR004161 (PFAM); G3DSA:2.40.30.10 (GENE3D); IPR015256 (PFAM); G3DSA:3.40.50.300 (GENE3D); PTHR42854 (PANTHER); PTHR42854:SF4 (PANTHER); IPR000795 (PROSITE_PROFILES); cd01888 (CDD); IPR015256 (CDD); cd03688 (CDD); IPR027417 (SUPERFAMILY); IPR009001 (SUPERFAMILY); IPR009000 (SUPERFAMILY)	F:GO:0003924; F:GO:0005525	F:GTPase activity; F:GTP binding
gi|213510733	NM_001140361.1	mir-192a-3p mir-192b-5p	Eukaryotic translation initiation factor 4E-1A	4	F:GO:0003743; F:GO:0005507; C:GO:0005737; P:GO:0006413	F:translation initiation factor activity; F:copper ion binding; C:cytoplasm; P:translational initiation	IPR001040 (PFAM); IPR023398 (G3DSA:3.30.760.GENE3D); IPR007533 (PFAM); IPR001040 (PANTHER); PTHR11960:SF25 (PANTHER); IPR023471 (SUPERFAMILY); IPR023398 (SUPERFAMILY)	F:GO:0003723; F:GO:0003743; F:GO:0005507; C:GO:0005737; P:GO:0006413	F:RNA binding; F:translation initiation factor activity; F:copper ion binding; C:cytoplasm; P:translational initiation
gi|185134019	NM_001123571.1	mir-30d-3p	extracellular calcium-sensing receptor precursor	4	F:GO:0004930; C:GO:0005886; P:GO:0007186; C:GO:0016021	F:G protein-coupled receptor activity; C:plasma membrane; P:G protein-coupled receptor signaling pathway; C:integral component of membrane	IPR000337 (PRINTS); IPR000068 (PRINTS); IPR038550 (G3DSA:2.10.50.GENE3D); G3DSA:3.40.50.2300 (GENE3D); IPR001828 (PFAM); G3DSA:3.40.50.2300 (GENE3D); IPR017978 (PFAM); IPR011500 (PFAM); mobidb-lite (MOBIDB_LITE); mobidb-lite (MOBIDB_LITE); PTHR24061:SF358 (PANTHER); IPR000068 (PANTHER); IPR017978 (PROSITE_PROFILES); cd15282 (CDD); IPR028082 (SUPERFAMILY)	F:GO:0004930; P:GO:0007186; C:GO:0016021	F:G protein-coupled receptor activity; P:G protein-coupled receptor signaling pathway; C:integral component of membrane
gi|213513939	NM_001140690.1	mir-92a-5p	FAM36A	4	C:GO:0005743; P:GO:0009060; C:GO:0016021; P:GO:0033617	C:mitochondrial inner membrane; P:aerobic respiration; C:integral component of membrane; P:mitochondrial respiratory chain complex IV assembly	IPR022533 (PRINTS); IPR022533 (PFAM); IPR022533 (PANTHER)	C:GO:0005743; P:GO:0009060; P:GO:0033617	C:mitochondrial inner membrane; P:aerobic respiration; P:mitochondrial respiratory chain complex IV assembly
gi|213513989	NM_001140378.1	mir-139-5p mir-301a-3p	Farnesyl pyrophosphate synthetase	4	F:GO:0004161; F:GO:0004337; P:GO:0033384; P:GO:0045337	F:dimethylallyltranstransferase activity; F:geranyltranstransferase activity; P:geranyl diphosphate biosynthetic process; P:farnesyl diphosphate biosynthetic process	IPR000092 (PFAM); IPR008949 (G3DSA:1.10.600.GENE3D); IPR039702 (PANTHER); PTHR11525:SF0 (PANTHER); cd00685 (CDD); IPR008949 (SUPERFAMILY)	F:GO:0004161; F:GO:0004337; P:GO:0008299; P:GO:0033384; P:GO:0045337	F:dimethylallyltranstransferase activity; F:geranyltranstransferase activity; P:isoprenoid biosynthetic process; P:geranyl diphosphate biosynthetic process; P:farnesyl diphosphate biosynthetic process
gi|226442733	NM_001146679.1	mir-8160-3p	fatty aldehyde dehydrogenase isoform X1	4	P:GO:0006081; C:GO:0016021; F:GO:0016620; P:GO:0055114	P:cellular aldehyde metabolic process; C:integral component of membrane; F:oxidoreductase activity, acting on the aldehyde or oxo group of donors, NAD or NADP as acceptor; P:oxidation-reduction process	no IPS match	no IPS match	no IPS match
gi|213513867	NM_001139722.1	mir-214-3p	Ferritin, heavy subunit	4	C:GO:0005623; P:GO:0006826; P:GO:0006879; F:GO:0008199	C:cell; P:iron ion transport; P:cellular iron ion homeostasis; F:ferric iron binding	IPR008331 (PFAM); IPR012347 (G3DSA:1.20.1260.GENE3D); IPR001519 (PANTHER); PTHR11431:SF37 (PANTHER); IPR009040 (PROSITE_PROFILES); cd01056 (CDD); IPR009078 (SUPERFAMILY)	P:GO:0006826; P:GO:0006879; F:GO:0008199	P:iron ion transport; P:cellular iron ion homeostasis; F:ferric iron binding
gi|213514225	NM_001140436.1	mir-101b-5p	Friend leukemia integration 1 transcription factor	4	F:GO:0003700; C:GO:0005634; P:GO:0006355; F:GO:0043565	F:DNA-binding transcription factor activity; C:nucleus; P:regulation of transcription, DNA-templated; F:sequence-specific DNA binding	IPR000418 (PRINTS); IPR003118 (SMART); IPR000418 (SMART); G3DSA:1.10.150.50 (GENE3D); IPR036388 (G3DSA:1.10.10.GENE3D); IPR000418 (PFAM); IPR003118 (PFAM); mobidb-lite (MOBIDB_LITE); mobidb-lite (MOBIDB_LITE); mobidb-lite (MOBIDB_LITE); mobidb-lite (MOBIDB_LITE); mobidb-lite (MOBIDB_LITE); mobidb-lite (MOBIDB_LITE); PTHR11849:SF268 (PANTHER); PTHR11849 (PANTHER); IPR000418 (PROSITE_PROFILES); IPR…	F:GO:0003700; C:GO:0005634; P:GO:0006355; F:GO:0043565	F:DNA-binding transcription factor activity; C:nucleus; P:regulation of transcription, DNA-templated; F:sequence-specific DNA binding
gi|213513749	NM_001140290.1	mir-20a-3p	Gamma-enolase	4	C:GO:0000015; F:GO:0000287; F:GO:0004634; P:GO:0006096	C:phosphopyruvate hydratase complex; F:magnesium ion binding; F:phosphopyruvate hydratase activity; P:glycolytic process	IPR000941 (PRINTS); IPR020811 (SMART); IPR020810 (SMART); IPR020810 (PFAM); IPR036849 (G3DSA:3.20.20.GENE3D); IPR029017 (G3DSA:3.30.390.GENE3D); IPR020811 (PFAM); IPR000941 (PIRSF); IPR000941 (TIGRFAM); IPR000941 (PANTHER); PTHR11902:SF10 (PANTHER); IPR000941 (HAMAP); IPR000941 (CDD); IPR036849 (SUPERFAMILY); SSF54826 (SUPERFAMILY)	C:GO:0000015; F:GO:0000287; F:GO:0004634; P:GO:0006096	C:phosphopyruvate hydratase complex; F:magnesium ion binding; F:phosphopyruvate hydratase activity; P:glycolytic process
gi|213511621	NM_001139767.1	mir-21b-3p mir-222a-3p mir-30b-3p mir-30d-3p mir-92a-5p	GATA-binding factor 1 isoform X1	4	F:GO:0003700; P:GO:0006355; F:GO:0008270; F:GO:0043565	F:DNA-binding transcription factor activity; P:regulation of transcription, DNA-templated; F:zinc ion binding; F:sequence-specific DNA binding	IPR000679 (PRINTS); IPR000679 (SMART); IPR013088 (G3DSA:3.30.50.GENE3D); IPR000679 (PFAM); IPR013088 (G3DSA:3.30.50.GENE3D); IPR016374 (PIRSF); mobidb-lite (MOBIDB_LITE); mobidb-lite (MOBIDB_LITE); mobidb-lite (MOBIDB_LITE); PTHR10071:SF243 (PANTHER); IPR039355 (PANTHER); IPR000679 (PROSITE_PROFILES); IPR000679 (PROSITE_PROFILES); IPR000679 (CDD); IPR000679 (CDD); SSF57716 (SUPERFAMILY); SSF57716…	F:GO:0003700; P:GO:0006355; F:GO:0008270; F:GO:0043565	F:DNA-binding transcription factor activity; P:regulation of transcription, DNA-templated; F:zinc ion binding; F:sequence-specific DNA binding
gi|213512842	NM_001140171.1	mir-135a-3p	geranylgeranyl transferase type-2 subunit beta	4	F:GO:0004663; C:GO:0005968; P:GO:0018344; F:GO:0046872	F:Rab geranylgeranyltransferase activity; C:Rab-protein geranylgeranyltransferase complex; P:protein geranylgeranylation; F:metal ion binding	G3DSA:1.50.10.20 (GENE3D); IPR001330 (PFAM); PTHR11774 (PANTHER); PTHR11774:SF11 (PANTHER); IPR026873 (CDD); IPR008930 (SUPERFAMILY)	F:GO:0003824; F:GO:0004663; P:GO:0018344	F:catalytic activity; F:Rab geranylgeranyltransferase activity; P:protein geranylgeranylation
gi|213514673	NM_001139927.1	mir-150-5p mir-21b-3p mir-29a-5p mir-30d-3p	glucagon family neuropeptides isoform X5	4	F:GO:0005179; C:GO:0005576; P:GO:0007218; P:GO:0010469	F:hormone activity; C:extracellular region; P:neuropeptide signaling pathway; P:regulation of signaling receptor activity	IPR000532 (PRINTS); IPR000532 (SMART); IPR000532 (PFAM); PTHR11213:SF9 (PANTHER); PTHR11213 (PANTHER)	F:GO:0005179; C:GO:0005576	F:hormone activity; C:extracellular region
gi|213510883	NM_001140531.1	mir-92a-5p	Glucosamine-6-phosphate isomerase	4	F:GO:0004342; C:GO:0005737; P:GO:0005975; P:GO:0006044	F:glucosamine-6-phosphate deaminase activity; C:cytoplasm; P:carbohydrate metabolic process; P:N-acetylglucosamine metabolic process	G3DSA:3.40.50.1360 (GENE3D); IPR006148 (PFAM); IPR004547 (TIGRFAM); PTHR11280:SF9 (PANTHER); IPR004547 (PANTHER); IPR004547 (HAMAP); IPR004547 (CDD); IPR037171 (SUPERFAMILY)	F:GO:0004342; P:GO:0005975; P:GO:0006044	F:glucosamine-6-phosphate deaminase activity; P:carbohydrate metabolic process; P:N-acetylglucosamine metabolic process
gi|226442691	NM_001146456.1	mir-129-5p	glycoprotein hormones alpha chain 1-like	4	F:GO:0005179; C:GO:0005576; P:GO:0010469; C:GO:0016021	F:hormone activity; C:extracellular region; P:regulation of signaling receptor activity; C:integral component of membrane	IPR000476 (PRINTS); IPR000476 (SMART); IPR000476 (PFAM); IPR029034 (G3DSA:2.10.90.GENE3D); IPR000476 (PANTHER); IPR000476 (PROSITE_PROFILES); IPR029034 (SUPERFAMILY)	F:GO:0005179; C:GO:0005576	F:hormone activity; C:extracellular region
gi|291190521	NM_001173657.1	mir-192b-5p mir-216b-3p mir-221-3p mir-22b-3p mir-8162-3p	GTP-binding protein Di-Ras2	4	F:GO:0003924; F:GO:0005525; P:GO:0007165; C:GO:0016020	F:GTPase activity; F:GTP binding; P:signal transduction; C:membrane	PR00449 (PRINTS); SM00173 (SMART); SM00175 (SMART); SM00174 (SMART); IPR005225 (TIGRFAM); IPR001806 (PFAM); G3DSA:3.40.50.300 (GENE3D); PTHR24070:SF178 (PANTHER); IPR020849 (PANTHER); IPR020849 (PROSITE_PROFILES); cd04140 (CDD); IPR027417 (SUPERFAMILY)	F:GO:0003924; F:GO:0005525; P:GO:0007165; C:GO:0016020	F:GTPase activity; F:GTP binding; P:signal transduction; C:membrane
gi|213513959	NM_001140207.1	mir-216b-3p mir-27a-3p mir-27d-3p	GTP-binding protein Rheb-like	4	F:GO:0003924; F:GO:0005525; C:GO:0016020; P:GO:0032008	F:GTPase activity; F:GTP binding; C:membrane; P:positive regulation of TOR signaling	PR00449 (PRINTS); SM00174 (SMART); SM00173 (SMART); SM00175 (SMART); IPR005225 (TIGRFAM); G3DSA:3.40.50.300 (GENE3D); IPR001806 (PFAM); IPR037586 (PTHR24070:PANTHER); IPR020849 (PANTHER); IPR020849 (PROSITE_PROFILES); cd04137 (CDD); IPR027417 (SUPERFAMILY)	F:GO:0003924; F:GO:0005525; P:GO:0007165; C:GO:0016020; P:GO:0032008	F:GTPase activity; F:GTP binding; P:signal transduction; C:membrane; P:positive regulation of TOR signaling
gi|213515349	NM_001140299.1	mir-20a-3p mir-456-3p mir-8159-5p	GTP-binding protein Rit1	4	F:GO:0003924; F:GO:0005525; P:GO:0007165; C:GO:0016020	F:GTPase activity; F:GTP binding; P:signal transduction; C:membrane	PR00449 (PRINTS); SM00173 (SMART); SM00174 (SMART); SM00175 (SMART); IPR001806 (PFAM); IPR005225 (TIGRFAM); G3DSA:3.40.50.300 (GENE3D); mobidb-lite (MOBIDB_LITE); IPR020849 (PANTHER); PTHR24070:SF208 (PANTHER); IPR020849 (PROSITE_PROFILES); IPR027417 (SUPERFAMILY)	F:GO:0003924; F:GO:0005525; P:GO:0007165; C:GO:0016020	F:GTPase activity; F:GTP binding; P:signal transduction; C:membrane
gi|213512425	NM_001141784.1	mir-106b-3p	guanine nucleotide-binding protein G(k) subunit alpha	4	F:GO:0003924; F:GO:0005525; P:GO:0007188; F:GO:0031683	F:GTPase activity; F:GTP binding; P:adenylate cyclase-modulating G protein-coupled receptor signaling pathway; F:G-protein beta/gamma-subunit complex binding	IPR001408 (PRINTS); IPR001019 (PRINTS); IPR001019 (SMART); G3DSA:3.40.50.300 (GENE3D); IPR011025 (G3DSA:1.10.400.GENE3D); IPR001019 (PFAM); IPR001019 (PANTHER); PTHR10218:SF230 (PANTHER); IPR001019 (CDD); IPR027417 (SUPERFAMILY); IPR011025 (SUPERFAMILY)	F:GO:0003924; F:GO:0005525; P:GO:0007165; P:GO:0007186; P:GO:0007188; F:GO:0019001; F:GO:0031683	F:GTPase activity; F:GTP binding; P:signal transduction; P:G protein-coupled receptor signaling pathway; P:adenylate cyclase-modulating G protein-coupled receptor signaling pathway; F:guanyl nucleotide binding; F:G-protein beta/gamma-subunit complex binding
gi|213511279	NM_001140533.1	mir-132-3p mir-214-3p mir-222a-5p mir-456-3p	guanylate kinase isoform X2	4	F:GO:0004385; P:GO:0016310; P:GO:0046037; P:GO:0046710	F:guanylate kinase activity; P:phosphorylation; P:GMP metabolic process; P:GDP metabolic process	IPR008145 (SMART); IPR017665 (TIGRFAM); G3DSA:3.30.63.10 (GENE3D); IPR008145 (PFAM); G3DSA:3.40.50.300 (GENE3D); PTHR23117:SF14 (PANTHER); PTHR23117 (PANTHER); IPR008144 (PROSITE_PROFILES); cd00071 (CDD); IPR027417 (SUPERFAMILY)	F:GO:0004385; P:GO:0006163	F:guanylate kinase activity; P:purine nucleotide metabolic process
gi|213511643	NM_001140049.1	mir-135a-3p mir-216a-5p mir-8159-5p	H/ACA ribonucleoprotein complex subunit 4	4	P:GO:0001522; F:GO:0003723; P:GO:0006396; F:GO:0009982	P:pseudouridine synthesis; F:RNA binding; P:RNA processing; F:pseudouridine synthase activity	IPR012960 (SMART); IPR002478 (SMART); IPR012960 (PFAM); G3DSA:2.30.130.70 (GENE3D); IPR032819 (PFAM); G3DSA:3.30.2350.10 (GENE3D); IPR004802 (TIGRFAM); IPR004521 (TIGRFAM); IPR002478 (PFAM); IPR002501 (PFAM); mobidb-lite (MOBIDB_LITE); mobidb-lite (MOBIDB_LITE); mobidb-lite (MOBIDB_LITE); mobidb-lite (MOBIDB_LITE); IPR004802 (PANTHER); IPR002478 (PROSITE_PROFILES); cd02572 (CDD); IPR020103 (SUPER…	P:GO:0001522; F:GO:0003723; P:GO:0006396; P:GO:0009451; F:GO:0009982	P:pseudouridine synthesis; F:RNA binding; P:RNA processing; P:RNA modification; F:pseudouridine synthase activity
gi|291190469	NM_001173904.1	mir-192a-5p mir-20b-3p mir-216b-3p	heat shock factor protein 2	4	F:GO:0003700; C:GO:0005634; P:GO:0006357; F:GO:0043565	F:DNA-binding transcription factor activity; C:nucleus; P:regulation of transcription by RNA polymerase II; F:sequence-specific DNA binding	IPR000232 (PRINTS); IPR000232 (SMART); IPR000232 (PFAM); IPR036388 (G3DSA:1.10.10.GENE3D); IPR027725 (PANTHER); IPR027712 (PTHR10015:PANTHER); IPR036390 (SUPERFAMILY)	F:GO:0003700; C:GO:0005634; P:GO:0006355; P:GO:0006357; F:GO:0043565	F:DNA-binding transcription factor activity; C:nucleus; P:regulation of transcription, DNA-templated; P:regulation of transcription by RNA polymerase II; F:sequence-specific DNA binding
gi|226442773	NM_001146473.1	mir-130a-3p mir-16b-3p mir-199a-5p	heat shock protein HSP 90-beta	4	F:GO:0005524; P:GO:0006457; F:GO:0051082; C:GO:0070062	F:ATP binding; P:protein folding; F:unfolded protein binding; C:extracellular exosome	IPR020575 (PRINTS); IPR003594 (SMART); G3DSA:3.30.70.2140 (GENE3D); IPR001404 (PFAM); IPR036890 (G3DSA:3.30.565.GENE3D); IPR003594 (PFAM); mobidb-lite (MOBIDB_LITE); PTHR11528:SF72 (PANTHER); IPR001404 (PANTHER); IPR003594 (CDD); IPR036890 (SUPERFAMILY)	F:GO:0005524; P:GO:0006457; F:GO:0051082	F:ATP binding; P:protein folding; F:unfolded protein binding
gi|291190255	NM_001173748.1	mir-730a-3p mir-92b-5p	hepatic leukemia factor-like	4	F:GO:0003677; F:GO:0003700; C:GO:0005634; P:GO:0006357	F:DNA binding; F:DNA-binding transcription factor activity; C:nucleus; P:regulation of transcription by RNA polymerase II	IPR004827 (SMART); IPR004827 (PFAM); G3DSA:1.20.5.170 (GENE3D); mobidb-lite (MOBIDB_LITE); mobidb-lite (MOBIDB_LITE); mobidb-lite (MOBIDB_LITE); mobidb-lite (MOBIDB_LITE); PTHR11988:SF40 (PANTHER); IPR040223 (PANTHER); IPR004827 (PROSITE_PROFILES); cd14695 (CDD); SSF57959 (SUPERFAMILY)	F:GO:0003700; P:GO:0006355; P:GO:0006357	F:DNA-binding transcription factor activity; P:regulation of transcription, DNA-templated; P:regulation of transcription by RNA polymerase II
gi|226443321	NM_001146669.1	mir-30d-3p	Heterogeneous nuclear ribonucleoproteins A2/B1	4	F:GO:0003723; C:GO:0005623; P:GO:0006397; P:GO:0006406	F:RNA binding; C:cell; P:mRNA processing; P:mRNA export from nucleus	IPR000504 (SMART); IPR000504 (PFAM); IPR012677 (G3DSA:3.30.70.GENE3D); IPR034489 (PANTHER); IPR000504 (PROSITE_PROFILES); IPR035979 (SUPERFAMILY)	F:GO:0003676; P:GO:0006397; P:GO:0006406	F:nucleic acid binding; P:mRNA processing; P:mRNA export from nucleus
gi|213515309	NM_001139566.1	mir-33a-5p	homeobox protein HoxA9ab	4	C:GO:0005634; P:GO:0006355; P:GO:0007275; F:GO:0043565	C:nucleus; P:regulation of transcription, DNA-templated; P:multicellular organism development; F:sequence-specific DNA binding	IPR020479 (PRINTS); IPR001356 (SMART); IPR017112 (PIRSF); G3DSA:1.10.10.60 (GENE3D); IPR001356 (PFAM); IPR006711 (PFAM); PTHR24326 (PANTHER); PTHR24326:SF131 (PANTHER); IPR001356 (PROSITE_PROFILES); IPR001356 (CDD); IPR009057 (SUPERFAMILY)	F:GO:0003677; C:GO:0005634; P:GO:0006351; P:GO:0006355	F:DNA binding; C:nucleus; P:transcription, DNA-templated; P:regulation of transcription, DNA-templated
gi|213514631	NM_001141626.1	mir-130d-5p	homeobox protein HoxB9ab	4	C:GO:0005634; P:GO:0006355; P:GO:0007275; F:GO:0043565	C:nucleus; P:regulation of transcription, DNA-templated; P:multicellular organism development; F:sequence-specific DNA binding	IPR020479 (PRINTS); IPR001356 (SMART); IPR001356 (PFAM); G3DSA:1.10.10.60 (GENE3D); IPR017112 (PIRSF); IPR006711 (PFAM); mobidb-lite (MOBIDB_LITE); mobidb-lite (MOBIDB_LITE); mobidb-lite (MOBIDB_LITE); mobidb-lite (MOBIDB_LITE); PTHR24326 (PANTHER); PTHR24326:SF159 (PANTHER); IPR001356 (PROSITE_PROFILES); IPR001356 (CDD); IPR009057 (SUPERFAMILY)	F:GO:0003677; C:GO:0005634; P:GO:0006351; P:GO:0006355	F:DNA binding; C:nucleus; P:transcription, DNA-templated; P:regulation of transcription, DNA-templated
gi|291190441	NM_001173901.1	mir-139-3p	Homeobox protein orthopedia B	4	C:GO:0005634; P:GO:0006355; P:GO:0007275; F:GO:0043565	C:nucleus; P:regulation of transcription, DNA-templated; P:multicellular organism development; F:sequence-specific DNA binding	IPR000047 (PRINTS); IPR001356 (SMART); IPR001356 (PFAM); G3DSA:1.10.10.60 (GENE3D); IPR003654 (PFAM); mobidb-lite (MOBIDB_LITE); mobidb-lite (MOBIDB_LITE); PTHR24329:SF358 (PANTHER); PTHR24329 (PANTHER); IPR001356 (PROSITE_PROFILES); IPR003654 (PROSITE_PROFILES); IPR001356 (CDD); IPR009057 (SUPERFAMILY)	F:GO:0003677	F:DNA binding
gi|213511025	NM_001139790.1	mir-125b-5p	Homocysteine S-methyltransferase	4	F:GO:0008270; P:GO:0009086; P:GO:0032259; F:GO:0047150	F:zinc ion binding; P:methionine biosynthetic process; P:methylation; F:betaine-homocysteine S-methyltransferase activity	IPR017226 (PIRSF); IPR036589 (G3DSA:3.20.20.GENE3D); IPR003726 (PFAM); PTHR21091 (PANTHER); PTHR21091:SF123 (PANTHER); IPR003726 (PROSITE_PROFILES); IPR036589 (SUPERFAMILY)	F:GO:0008270; P:GO:0009086; F:GO:0047150	F:zinc ion binding; P:methionine biosynthetic process; F:betaine-homocysteine S-methyltransferase activity
gi|291190653	NM_001173690.1	mir-20a-3p mir-30d-3p	Importin subunit alpha-6 precursor	4	C:GO:0005634; C:GO:0005737; P:GO:0006606; F:GO:0061608	C:nucleus; C:cytoplasm; P:protein import into nucleus; F:nuclear import signal receptor activity	IPR000225 (SMART); IPR024931 (PIRSF); IPR032413 (PFAM); IPR011989 (G3DSA:1.25.10.GENE3D); IPR000225 (PFAM); PTHR23316 (PANTHER); PTHR23316:SF10 (PANTHER); IPR000225 (PROSITE_PROFILES); IPR000225 (PROSITE_PROFILES); IPR016024 (SUPERFAMILY)	F:GO:0005515; C:GO:0005634; C:GO:0005737; P:GO:0006606; F:GO:0061608	F:protein binding; C:nucleus; C:cytoplasm; P:protein import into nucleus; F:nuclear import signal receptor activity
gi|213512848	NM_001140002.1	mir-10b-3p	integrin-linked protein kinase	4	F:GO:0004672; F:GO:0005524; P:GO:0006468; P:GO:0007229	F:protein kinase activity; F:ATP binding; P:protein phosphorylation; P:integrin-mediated signaling pathway	IPR002110 (SMART); IPR001245 (PFAM); IPR036770 (G3DSA:1.25.40.GENE3D); IPR020683 (PFAM); PIRSF000654 (PIRSF); G3DSA:3.30.200.20 (GENE3D); G3DSA:1.10.510.10 (GENE3D); PTHR44344 (PANTHER); IPR002110 (PROSITE_PROFILES); IPR000719 (PROSITE_PROFILES); IPR020683 (PROSITE_PROFILES); IPR002110 (PROSITE_PROFILES); IPR002110 (PROSITE_PROFILES); IPR020683 (CDD); IPR035692 (CDD); IPR036770 (SUPERFAMILY); IPR…	F:GO:0004672; F:GO:0005515; F:GO:0005524; P:GO:0006468	F:protein kinase activity; F:protein binding; F:ATP binding; P:protein phosphorylation
gi|213514561	NM_001140893.1	mir-138-5p mir-449b-5p	interleukin-17D isoform X1	4	F:GO:0005125; C:GO:0005576; P:GO:0006954; P:GO:0010469	F:cytokine activity; C:extracellular region; P:inflammatory response; P:regulation of signaling receptor activity	IPR020440 (PRINTS); IPR010345 (PFAM); IPR029034 (G3DSA:2.10.90.GENE3D); mobidb-lite (MOBIDB_LITE); mobidb-lite (MOBIDB_LITE); PTHR45079 (PANTHER); IPR029034 (SUPERFAMILY)	F:GO:0005125; C:GO:0005576; P:GO:0006954	F:cytokine activity; C:extracellular region; P:inflammatory response
gi|291190221	NM_001173875.1	mir-103-3p mir-7132b-3p	islet cell autoantigen 1 isoform X1	4	C:GO:0000139; F:GO:0019904; C:GO:0030667; P:GO:0050796	C:Golgi membrane; F:protein domain specific binding; C:secretory granule membrane; P:regulation of insulin secretion	IPR010504 (SMART); IPR006723 (SMART); IPR010504 (PFAM); IPR027267 (G3DSA:1.20.1270.GENE3D); IPR006723 (PFAM); mobidb-lite (MOBIDB_LITE); mobidb-lite (MOBIDB_LITE); mobidb-lite (MOBIDB_LITE); mobidb-lite (MOBIDB_LITE); mobidb-lite (MOBIDB_LITE); mobidb-lite (MOBIDB_LITE); IPR024114 (PANTHER); IPR030796 (PTHR10164:PANTHER); IPR010504 (PROSITE_PROFILES); cd07661 (CDD); IPR027267 (SUPERFAMILY)	C:GO:0000139; F:GO:0019904; C:GO:0030667; P:GO:0050796	C:Golgi membrane; F:protein domain specific binding; C:secretory granule membrane; P:regulation of insulin secretion
gi|213514271	NM_001140063.1	mir-30d-3p	Kunitz-type protease inhibitor 2 precursor	4	F:GO:0004867; F:GO:0008233; P:GO:0010951; C:GO:0016021	F:serine-type endopeptidase inhibitor activity; F:peptidase activity; P:negative regulation of endopeptidase activity; C:integral component of membrane	IPR002223 (PRINTS); IPR002223 (SMART); IPR011106 (SMART); IPR036880 (G3DSA:4.10.410.GENE3D); IPR036880 (G3DSA:4.10.410.GENE3D); IPR002223 (PFAM); IPR011106 (PFAM); PTHR10083 (PANTHER); PTHR10083:SF316 (PANTHER); IPR002223 (PROSITE_PROFILES); IPR002223 (PROSITE_PROFILES); IPR002223 (CDD); IPR002223 (CDD); IPR036880 (SUPERFAMILY); IPR036880 (SUPERFAMILY)	F:GO:0004867	F:serine-type endopeptidase inhibitor activity
gi|213513513	NM_001140460.1	mir-30d-3p	Kynurenine--oxoglutarate transaminase 3	4	P:GO:0009058; F:GO:0030170; F:GO:0036137; P:GO:0097052	P:biosynthetic process; F:pyridoxal phosphate binding; F:kynurenine aminotransferase activity; P:L-kynurenine metabolic process	IPR004839 (PFAM); IPR015421 (G3DSA:3.40.640.GENE3D); IPR015422 (G3DSA:3.90.1150.GENE3D); PTHR43807 (PANTHER); IPR034612 (PTHR43807:PANTHER); cd00609 (CDD); IPR015424 (SUPERFAMILY)	F:GO:0003824; P:GO:0006520; P:GO:0009058; F:GO:0030170; F:GO:0036137; P:GO:0070189	F:catalytic activity; P:cellular amino acid metabolic process; P:biosynthetic process; F:pyridoxal phosphate binding; F:kynurenine aminotransferase activity; P:kynurenine metabolic process
gi|211971016	NM_001136546.1	mir-133a-3p mir-489-3p	LIM/homeobox protein Lhx3 isoform X3	4	C:GO:0005634; P:GO:0006355; F:GO:0043565; F:GO:0046872	C:nucleus; P:regulation of transcription, DNA-templated; F:sequence-specific DNA binding; F:metal ion binding	IPR001356 (SMART); IPR001781 (SMART); IPR001781 (PFAM); G3DSA:2.10.110.10 (GENE3D); G3DSA:2.10.110.10 (GENE3D); IPR001356 (PFAM); G3DSA:1.10.10.60 (GENE3D); mobidb-lite (MOBIDB_LITE); mobidb-lite (MOBIDB_LITE); mobidb-lite (MOBIDB_LITE); mobidb-lite (MOBIDB_LITE); mobidb-lite (MOBIDB_LITE); mobidb-lite (MOBIDB_LITE); PTHR24208 (PANTHER); PTHR24208:SF91 (PANTHER); IPR001356 (PROSITE_PROFILES); IPR…	F:GO:0003677	F:DNA binding
gi|970259754	NM_001146413.2	mir-125b-3p mir-132-3p	Lysozyme g	4	F:GO:0003796; P:GO:0009253; C:GO:0016021; P:GO:0016998	F:lysozyme activity; P:peptidoglycan catabolic process; C:integral component of membrane; P:cell wall macromolecule catabolic process	IPR002152 (PRINTS); G3DSA:1.10.530.10 (GENE3D); IPR009311 (PFAM); IPR038213 (G3DSA:1.10.246.GENE3D); PTHR31698:SF14 (PANTHER); PTHR31698 (PANTHER); IPR023346 (SUPERFAMILY)	F:GO:0003796; P:GO:0009253; C:GO:0016021; P:GO:0016998	F:lysozyme activity; P:peptidoglycan catabolic process; C:integral component of membrane; P:cell wall macromolecule catabolic process
gi|213510895	NM_001139904.1	mir-138-5p	Major facilitator superfamily domain-containing protein 2	4	P:GO:0008643; F:GO:0015293; C:GO:0016021; P:GO:0055085	P:carbohydrate transport; F:symporter activity; C:integral component of membrane; P:transmembrane transport	PF13347 (PFAM); IPR039672 (PANTHER); PTHR11328:SF31 (PANTHER); IPR036259 (SUPERFAMILY)	P:GO:0008643; F:GO:0015293; C:GO:0016021	P:carbohydrate transport; F:symporter activity; C:integral component of membrane
gi|213512017	NM_001141647.1	mir-21b-3p	male-specific lethal 3 homolog	4	F:GO:0003677; P:GO:0006325; P:GO:0006355; C:GO:0072487	F:DNA binding; P:chromatin organization; P:regulation of transcription, DNA-templated; C:MSL complex	IPR025995 (PFAM); IPR038217 (G3DSA:1.10.274.GENE3D); G3DSA:2.30.30.140 (GENE3D); IPR026541 (PFAM); mobidb-lite (MOBIDB_LITE); mobidb-lite (MOBIDB_LITE); mobidb-lite (MOBIDB_LITE); mobidb-lite (MOBIDB_LITE); mobidb-lite (MOBIDB_LITE); mobidb-lite (MOBIDB_LITE); mobidb-lite (MOBIDB_LITE); IPR008676 (PANTHER); IPR037921 (PTHR10880:PANTHER); IPR026541 (PROSITE_PROFILES); IPR000953 (CDD); IPR016197 (S…	F:GO:0003677; C:GO:0005634; P:GO:0006325; P:GO:0006355; C:GO:0072487	F:DNA binding; C:nucleus; P:chromatin organization; P:regulation of transcription, DNA-templated; C:MSL complex
gi|291190741	NM_001173927.1	mir-181c-5p mir-20b-3p mir-221-3p mir-222a-5p mir-92b-5p	MAP6 domain-containing protein 1	4	P:GO:0000226; F:GO:0005516; C:GO:0005874; F:GO:0008017	P:microtubule cytoskeleton organization; F:calmodulin binding; C:microtubule; F:microtubule binding	mobidb-lite (MOBIDB_LITE); mobidb-lite (MOBIDB_LITE); mobidb-lite (MOBIDB_LITE); mobidb-lite (MOBIDB_LITE); mobidb-lite (MOBIDB_LITE); mobidb-lite (MOBIDB_LITE); IPR007882 (PANTHER); PTHR14759:SF13 (PANTHER)	P:GO:0000226; F:GO:0005516; C:GO:0005874; F:GO:0008017	P:microtubule cytoskeleton organization; F:calmodulin binding; C:microtubule; F:microtubule binding
gi|213512053	NM_001139657.1	mir-200b-5p mir-214-3p	microtubule-associated protein RP/EB family member 1	4	C:GO:0005874; C:GO:0005886; F:GO:0051010; P:GO:0070507	C:microtubule; C:plasma membrane; F:microtubule plus-end binding; P:regulation of microtubule cytoskeleton organization	IPR036872 (G3DSA:1.10.418.GENE3D); IPR001715 (PFAM); IPR004953 (PFAM); G3DSA:1.20.5.1160 (GENE3D); IPR027328 (PANTHER); IPR027739 (PTHR10623:PANTHER); IPR004953 (PROSITE_PROFILES); IPR001715 (PROSITE_PROFILES); IPR036133 (SUPERFAMILY); IPR036872 (SUPERFAMILY)	F:GO:0005515; F:GO:0008017; F:GO:0051010; P:GO:0070507	F:protein binding; F:microtubule binding; F:microtubule plus-end binding; P:regulation of microtubule cytoskeleton organization
gi|259155197	NM_001165368.1	mir-216b-3p	monofunctional C1-tetrahydrofolate synthase, mitochondrial	4	F:GO:0004329; F:GO:0004488; F:GO:0005524; P:GO:0055114	F:formate-tetrahydrofolate ligase activity; F:methylenetetrahydrofolate dehydrogenase (NADP+) activity; F:ATP binding; P:oxidation-reduction process	IPR000672 (PRINTS); G3DSA:3.40.50.10860 (GENE3D); IPR020631 (PFAM); G3DSA:1.10.8.770 (GENE3D); IPR000559 (PFAM); G3DSA:3.10.410.10 (GENE3D); G3DSA:3.40.50.720 (GENE3D); IPR020630 (PFAM); PTHR43274:SF3 (PANTHER); PTHR43274 (PANTHER); IPR000559 (HAMAP); IPR000559 (CDD); SSF53223 (SUPERFAMILY); IPR027417 (SUPERFAMILY); IPR036291 (SUPERFAMILY)	F:GO:0004329; F:GO:0004488; F:GO:0005524; P:GO:0055114	F:formate-tetrahydrofolate ligase activity; F:methylenetetrahydrofolate dehydrogenase (NADP+) activity; F:ATP binding; P:oxidation-reduction process
gi|226442944	NM_001146521.1	mir-30d-3p	Mortality factor 4-like protein 1	4	P:GO:0006325; P:GO:0006355; C:GO:0016580; C:GO:0035267	P:chromatin organization; P:regulation of transcription, DNA-templated; C:Sin3 complex; C:NuA4 histone acetyltransferase complex	IPR000953 (SMART); IPR038217 (G3DSA:1.10.274.GENE3D); IPR008676 (PIRSF); G3DSA:2.30.30.140 (GENE3D); IPR025995 (PFAM); IPR026541 (PFAM); mobidb-lite (MOBIDB_LITE); IPR038011 (PTHR10880:PANTHER); IPR008676 (PANTHER); IPR008676 (PANTHER); IPR026541 (PROSITE_PROFILES); IPR000953 (CDD); IPR016197 (SUPERFAMILY)	C:GO:0005634; P:GO:0006325; P:GO:0006355; C:GO:0016580; C:GO:0035267	C:nucleus; P:chromatin organization; P:regulation of transcription, DNA-templated; C:Sin3 complex; C:NuA4 histone acetyltransferase complex
gi|226443349	NM_001146416.1	mir-19d-5p	myosin-Ie	4	F:GO:0003774; F:GO:0003779; F:GO:0005524; C:GO:0016459	F:motor activity; F:actin binding; F:ATP binding; C:myosin complex	IPR001609 (PFAM); IPR036961 (G3DSA:3.40.850.GENE3D); PTHR13140:SF288 (PANTHER); PTHR13140 (PANTHER); IPR001609 (PROSITE_PROFILES); IPR027417 (SUPERFAMILY)	F:GO:0003774; F:GO:0005524; C:GO:0016459	F:motor activity; F:ATP binding; C:myosin complex
gi|291190342	NM_001173889.1	mir-143-5p	myotubularin-related protein 6	4	F:GO:0004725; P:GO:0035335; P:GO:0046856; F:GO:0052866	F:protein tyrosine phosphatase activity; P:peptidyl-tyrosine dephosphorylation; P:phosphatidylinositol dephosphorylation; F:phosphatidylinositol phosphate phosphatase activity	IPR003595 (SMART); IPR010569 (PFAM); IPR011993 (G3DSA:2.30.29.GENE3D); mobidb-lite (MOBIDB_LITE); mobidb-lite (MOBIDB_LITE); IPR030564 (PANTHER); IPR030581 (PTHR10807:PANTHER); IPR010569 (PROSITE_PROFILES); SSF50729 (SUPERFAMILY); IPR029021 (SUPERFAMILY)	P:GO:0046856; F:GO:0052866	P:phosphatidylinositol dephosphorylation; F:phosphatidylinositol phosphate phosphatase activity
gi|291190063	NM_001173701.1	mir-130a-3p mir-130d-3p mir-33a-3p	N-acetylglucosamine-6-sulfatase precursor	4	C:GO:0005764; F:GO:0008449; P:GO:0030203; F:GO:0046872	C:lysosome; F:N-acetylglucosamine-6-sulfatase activity; P:glycosaminoglycan metabolic process; F:metal ion binding	IPR017849 (G3DSA:3.40.720.GENE3D); IPR012251 (PIRSF); IPR000917 (PFAM); PTHR43108 (PANTHER); PTHR43108:SF9 (PANTHER); cd16147 (CDD); IPR017850 (SUPERFAMILY)	F:GO:0003824; F:GO:0008449; F:GO:0008484; P:GO:0030203	F:catalytic activity; F:N-acetylglucosamine-6-sulfatase activity; F:sulfuric ester hydrolase activity; P:glycosaminoglycan metabolic process
gi|291190122	NM_001173867.1	mir-375-3p	NAD-dependent deacetylase sirtuin-2	4	F:GO:0008270; P:GO:0016575; F:GO:0017136; F:GO:0070403	F:zinc ion binding; P:histone deacetylation; F:NAD-dependent histone deacetylase activity; F:NAD+ binding	IPR026591 (G3DSA:3.30.1600.GENE3D); G3DSA:3.40.50.1220 (GENE3D); IPR017328 (PIRSF); IPR003000 (PFAM); mobidb-lite (MOBIDB_LITE); mobidb-lite (MOBIDB_LITE); PTHR11085 (PANTHER); PTHR11085:SF3 (PANTHER); IPR026590 (PROSITE_PROFILES); cd01408 (CDD); IPR029035 (SUPERFAMILY)	F:GO:0008270; F:GO:0017136; F:GO:0070403	F:zinc ion binding; F:NAD-dependent histone deacetylase activity; F:NAD+ binding
gi|1119201812	NM_001315327.1	let-7j-5p	NADH dehydrogenase [ubiquinone] iron-sulfur protein 8, mitochondrial-like	4	C:GO:0016020; F:GO:0016651; F:GO:0051539; P:GO:0055114	C:membrane; F:oxidoreductase activity, acting on NAD(P)H; F:4 iron, 4 sulfur cluster binding; P:oxidation-reduction process	IPR010226 (TIGRFAM); G3DSA:3.30.70.3270 (GENE3D); IPR017896 (PFAM); IPR010226 (PANTHER); PTHR10849:SF20 (PANTHER); IPR010226 (HAMAP); IPR017896 (PROSITE_PROFILES); IPR017896 (PROSITE_PROFILES); SSF54862 (SUPERFAMILY)	C:GO:0016020; F:GO:0016651; F:GO:0051539; P:GO:0055114	C:membrane; F:oxidoreductase activity, acting on NAD(P)H; F:4 iron, 4 sulfur cluster binding; P:oxidation-reduction process
gi|213515205	NM_001140471.1	mir-103-3p mir-92a-3p	Negative elongation factor D	4	F:GO:0003746; C:GO:0005634; P:GO:0006414; P:GO:0045892	F:translation elongation factor activity; C:nucleus; P:translational elongation; P:negative regulation of transcription, DNA-templated	IPR006942 (PFAM); mobidb-lite (MOBIDB_LITE); IPR006942 (PANTHER)	C:GO:0005634; P:GO:0045892	C:nucleus; P:negative regulation of transcription, DNA-templated
gi|213515477	NM_001140386.1	mir-222a-5p mir-730a-5p	neuron-specific protein family member 1	4	P:GO:0007212; C:GO:0016021; F:GO:0032051; P:GO:0048268	P:dopamine receptor signaling pathway; C:integral component of membrane; F:clathrin light chain binding; P:clathrin coat assembly	IPR009431 (PFAM); PTHR28546:SF3 (PANTHER); IPR009431 (PANTHER)	P:GO:0007212; C:GO:0016021; F:GO:0032051; P:GO:0048268	P:dopamine receptor signaling pathway; C:integral component of membrane; F:clathrin light chain binding; P:clathrin coat assembly
gi|213512009	NM_001139769.1	mir-15a-3p mir-15d-3p	Nogo-B receptor	4	P:GO:0001525; F:GO:0016765; P:GO:0019408; C:GO:1904423	P:angiogenesis; F:transferase activity, transferring alkyl or aryl (other than methyl) groups; P:dolichol biosynthetic process; C:dehydrodolichyl diphosphate synthase complex	IPR001441 (PFAM); IPR036424 (G3DSA:3.40.1180.GENE3D); IPR038887 (PANTHER); IPR036424 (SUPERFAMILY)	P:GO:0001525; F:GO:0016765; P:GO:0019408; C:GO:1904423	P:angiogenesis; F:transferase activity, transferring alkyl or aryl (other than methyl) groups; P:dolichol biosynthetic process; C:dehydrodolichyl diphosphate synthase complex
gi|213511936	NM_001141330.1	mir-1338-3p	nuclear cap-binding protein subunit 2	4	F:GO:0000339; C:GO:0005634; C:GO:0005846; P:GO:0045292	F:RNA cap binding; C:nucleus; C:nuclear cap binding complex; P:mRNA cis splicing, via spliceosome	IPR000504 (SMART); IPR012677 (G3DSA:3.30.70.GENE3D); IPR000504 (PFAM); PTHR18847:SF2 (PANTHER); IPR027157 (PANTHER); IPR000504 (PROSITE_PROFILES); IPR034148 (CDD); IPR035979 (SUPERFAMILY)	F:GO:0000339; F:GO:0003676; C:GO:0005846; P:GO:0045292	F:RNA cap binding; F:nucleic acid binding; C:nuclear cap binding complex; P:mRNA cis splicing, via spliceosome
gi|259155169	NM_001165355.1	mir-19c-5p	nuclear receptor coactivator 4 isoform X1	4	F:GO:0003713; C:GO:0005623; P:GO:0006879; P:GO:1903508	F:transcription coactivator activity; C:cell; P:cellular iron ion homeostasis; P:positive regulation of nucleic acid-templated transcription	IPR022174 (PFAM); mobidb-lite (MOBIDB_LITE); mobidb-lite (MOBIDB_LITE); mobidb-lite (MOBIDB_LITE); mobidb-lite (MOBIDB_LITE); mobidb-lite (MOBIDB_LITE); IPR039947 (PANTHER)	F:GO:0003713; P:GO:0006879	F:transcription coactivator activity; P:cellular iron ion homeostasis
gi|213513317	NM_001141816.1	mir-30d-3p mir-8157-3p	nuclear transcription factor Y, alpha isoform X2	4	F:GO:0003677; F:GO:0003700; P:GO:0006355; C:GO:0016602	F:DNA binding; F:DNA-binding transcription factor activity; P:regulation of transcription, DNA-templated; C:CCAAT-binding factor complex	IPR001289 (PRINTS); IPR001289 (SMART); IPR001289 (PFAM); PTHR12632:SF6 (PANTHER); IPR001289 (PANTHER); IPR001289 (PROSITE_PROFILES)	F:GO:0003700; P:GO:0006355	F:DNA-binding transcription factor activity; P:regulation of transcription, DNA-templated
gi|213512344	NM_001140424.1	mir-143-5p mir-92a-3p	peptidyl-prolyl cis-trans isomerase FKBP4	4	P:GO:0000413; F:GO:0003755; F:GO:0005528; F:GO:0031072	P:protein peptidyl-prolyl isomerization; F:peptidyl-prolyl cis-trans isomerase activity; F:FK506 binding; F:heat shock protein binding	G3DSA:3.10.50.40 (GENE3D); G3DSA:3.10.50.40 (GENE3D); IPR001179 (PFAM); IPR023566 (PANTHER); IPR031212 (PTHR10516:PANTHER); IPR001179 (PROSITE_PROFILES); IPR001179 (PROSITE_PROFILES); SSF54534 (SUPERFAMILY); SSF54534 (SUPERFAMILY)	P:GO:0000413; F:GO:0003755; F:GO:0005528; F:GO:0031072	P:protein peptidyl-prolyl isomerization; F:peptidyl-prolyl cis-trans isomerase activity; F:FK506 binding; F:heat shock protein binding
gi|291190455	NM_001173798.1	mir-730a-5p	peroxisome assembly protein 12	4	C:GO:0005779; P:GO:0006625; F:GO:0008022; F:GO:0008270	C:integral component of peroxisomal membrane; P:protein targeting to peroxisome; F:protein C-terminus binding; F:zinc ion binding	IPR017375 (PIRSF); IPR013083 (G3DSA:3.30.40.GENE3D); IPR006845 (PFAM); IPR017375 (PANTHER); cd16451 (CDD); SSF57850 (SUPERFAMILY)	C:GO:0005779; P:GO:0006625; F:GO:0008022; F:GO:0008270	C:integral component of peroxisomal membrane; P:protein targeting to peroxisome; F:protein C-terminus binding; F:zinc ion binding
gi|213513941	NM_001139951.1	mir-10a-5p mir-10d-5p mir-143-5p	phosphatase 1 regulatory subunit 12C	4	P:GO:0007165; F:GO:0019208; F:GO:0019901; P:GO:0050790	P:signal transduction; F:phosphatase regulator activity; F:protein kinase binding; P:regulation of catalytic activity	IPR002110 (PRINTS); IPR002110 (SMART); IPR036770 (G3DSA:1.25.40.GENE3D); IPR031775 (PFAM); IPR020683 (PFAM); IPR017401 (PIRSF); mobidb-lite (MOBIDB_LITE); mobidb-lite (MOBIDB_LITE); mobidb-lite (MOBIDB_LITE); mobidb-lite (MOBIDB_LITE); mobidb-lite (MOBIDB_LITE); mobidb-lite (MOBIDB_LITE); mobidb-lite (MOBIDB_LITE); mobidb-lite (MOBIDB_LITE); mobidb-lite (MOBIDB_LITE); mobidb-lite (MOBIDB_LITE); m…	F:GO:0005515; P:GO:0007165; F:GO:0019208; F:GO:0019901	F:protein binding; P:signal transduction; F:phosphatase regulator activity; F:protein kinase binding
gi|213513579	NM_001139891.1	mir-15a-5p mir-15d-5p mir-222a-5p mir-92a-5p	Phosphoacetylglucosamine mutase	4	F:GO:0000287; F:GO:0004610; P:GO:0005975; P:GO:0006048	F:magnesium ion binding; F:phosphoacetylglucosamine mutase activity; P:carbohydrate metabolic process; P:UDP-N-acetylglucosamine biosynthetic process	IPR016657 (PIRSF); G3DSA:3.40.120.10 (GENE3D); IPR005844 (PFAM); IPR005843 (PFAM); G3DSA:3.40.120.10 (GENE3D); G3DSA:3.30.310.50 (GENE3D); G3DSA:1.10.490.170 (GENE3D); PTHR22573:SF15 (PANTHER); PTHR22573 (PANTHER); IPR016657 (CDD); IPR016055 (SUPERFAMILY); IPR016055 (SUPERFAMILY); IPR036900 (SUPERFAMILY); IPR016055 (SUPERFAMILY)	F:GO:0004610; P:GO:0005975; F:GO:0016868; P:GO:0071704	F:phosphoacetylglucosamine mutase activity; P:carbohydrate metabolic process; F:intramolecular transferase activity, phosphotransferases; P:organic substance metabolic process
gi|213513911	NM_001140035.1	mir-19d-5p	phospholipase A1 member A precursor	4	C:GO:0005576; P:GO:0006629; F:GO:0046872; F:GO:0052689	C:extracellular region; P:lipid metabolic process; F:metal ion binding; F:carboxylic ester hydrolase activity	IPR000734 (PRINTS); IPR016272 (PIRSF); IPR013818 (PFAM); IPR029058 (G3DSA:3.40.50.GENE3D); PTHR11610:SF111 (PANTHER); IPR000734 (PANTHER); IPR033906 (CDD); IPR029058 (SUPERFAMILY)	P:GO:0006629; F:GO:0052689	P:lipid metabolic process; F:carboxylic ester hydrolase activity
gi|525314053	NM_001279011.1	mir-130a-3p	Probable histone deacetylase 1-B	4	C:GO:0005634; F:GO:0032041; F:GO:0046872; P:GO:0070932	C:nucleus; F:NAD-dependent histone deacetylase activity (H3-K14 specific); F:metal ion binding; P:histone H3 deacetylation	IPR003084 (PRINTS); IPR000286 (PRINTS); IPR037138 (G3DSA:3.40.800.GENE3D); IPR023801 (PFAM); IPR003084 (PIRSF); mobidb-lite (MOBIDB_LITE); mobidb-lite (MOBIDB_LITE); mobidb-lite (MOBIDB_LITE); IPR000286 (PANTHER); PTHR10625:SF171 (PANTHER); cd10010 (CDD); IPR023696 (SUPERFAMILY)	F:GO:0004407; P:GO:0016575	F:histone deacetylase activity; P:histone deacetylation
gi|213514613	NM_001141370.1	mir-138-5p mir-143-5p	probable signal peptidase complex subunit 2	4	C:GO:0005787; P:GO:0006465; F:GO:0008233; C:GO:0016021	C:signal peptidase complex; P:signal peptide processing; F:peptidase activity; C:integral component of membrane	IPR009582 (PFAM); IPR009582 (PANTHER)	C:GO:0005787; P:GO:0006465; F:GO:0008233; C:GO:0016021	C:signal peptidase complex; P:signal peptide processing; F:peptidase activity; C:integral component of membrane
gi|213514343	NM_001140089.1	mir-135a-3p mir-30d-3p	protein C-ets-2	4	F:GO:0003700; C:GO:0005634; P:GO:0006355; F:GO:0043565	F:DNA-binding transcription factor activity; C:nucleus; P:regulation of transcription, DNA-templated; F:sequence-specific DNA binding	IPR000418 (PRINTS); IPR000418 (SMART); IPR003118 (SMART); G3DSA:1.10.150.50 (GENE3D); IPR036388 (G3DSA:1.10.10.GENE3D); IPR000418 (PFAM); IPR003118 (PFAM); IPR016311 (PIRSF); mobidb-lite (MOBIDB_LITE); PTHR11849:SF188 (PANTHER); PTHR11849 (PANTHER); IPR000418 (PROSITE_PROFILES); IPR003118 (PROSITE_PROFILES); IPR036390 (SUPERFAMILY); IPR013761 (SUPERFAMILY)	F:GO:0003700; C:GO:0005634; P:GO:0006355; F:GO:0043565	F:DNA-binding transcription factor activity; C:nucleus; P:regulation of transcription, DNA-templated; F:sequence-specific DNA binding
gi|291190499	NM_001173808.1	mir-24b-3p mir-7a-3p	protein phosphatase 1A, magnesium dependent, alpha	4	F:GO:0000287; F:GO:0004722; P:GO:0006470; F:GO:0030145	F:magnesium ion binding; F:protein serine/threonine phosphatase activity; P:protein dephosphorylation; F:manganese ion binding	IPR001932 (SMART); IPR012911 (PFAM); IPR001932 (PFAM); IPR036457 (G3DSA:3.60.40.GENE3D); mobidb-lite (MOBIDB_LITE); IPR015655 (PANTHER); PTHR13832:SF247 (PANTHER); IPR001932 (PROSITE_PROFILES); IPR001932 (CDD); IPR036457 (SUPERFAMILY)	F:GO:0000287; F:GO:0003824; F:GO:0004721; F:GO:0004722; P:GO:0006470; F:GO:0030145	F:magnesium ion binding; F:catalytic activity; F:phosphoprotein phosphatase activity; F:protein serine/threonine phosphatase activity; P:protein dephosphorylation; F:manganese ion binding
gi|213513408	NM_001140517.1	mir-132-3p mir-30d-3p	Proteinase-activated receptor 2 precursor	4	P:GO:0007596; F:GO:0015057; C:GO:0016021; P:GO:0070493	P:blood coagulation; F:thrombin-activated receptor activity; C:integral component of membrane; P:thrombin-activated receptor signaling pathway	IPR000276 (PRINTS); IPR003912 (PRINTS); IPR002281 (PRINTS); G3DSA:1.20.1070.10 (GENE3D); IPR000276 (PFAM); PTHR24232 (PANTHER); PTHR24232:SF21 (PANTHER); IPR017452 (PROSITE_PROFILES); PS51257 (PROSITE_PROFILES); SSF81321 (SUPERFAMILY)	F:GO:0004930; P:GO:0007186; P:GO:0007596; F:GO:0015057; C:GO:0016021; P:GO:0070493	F:G protein-coupled receptor activity; P:G protein-coupled receptor signaling pathway; P:blood coagulation; F:thrombin-activated receptor activity; C:integral component of membrane; P:thrombin-activated receptor signaling pathway
gi|291190334	NM_001173888.1	mir-204-5p mir-23b-5p	Protoporphyrinogen oxidase	4	F:GO:0004729; C:GO:0005743; P:GO:0006782; P:GO:0055114	F:oxygen-dependent protoporphyrinogen oxidase activity; C:mitochondrial inner membrane; P:protoporphyrinogen IX biosynthetic process; P:oxidation-reduction process	IPR002937 (PFAM); IPR036188 (G3DSA:3.50.50.GENE3D); IPR004572 (TIGRFAM); PTHR42923 (PANTHER); PTHR42923:SF3 (PANTHER); PS51257 (PROSITE_PROFILES); SSF54373 (SUPERFAMILY); IPR036188 (SUPERFAMILY)	F:GO:0004729; P:GO:0006779; F:GO:0016491; P:GO:0055114	F:oxygen-dependent protoporphyrinogen oxidase activity; P:porphyrin-containing compound biosynthetic process; F:oxidoreductase activity; P:oxidation-reduction process
gi|213511153	NM_001141470.1	mir-139-5p	Ras-related and estrogen-regulated growth inhibitor	4	F:GO:0003924; F:GO:0005525; P:GO:0007165; C:GO:0016020	F:GTPase activity; F:GTP binding; P:signal transduction; C:membrane	PR00449 (PRINTS); SM00175 (SMART); SM00174 (SMART); SM00173 (SMART); G3DSA:3.40.50.300 (GENE3D); IPR001806 (PFAM); IPR005225 (TIGRFAM); PTHR24070:SF287 (PANTHER); IPR020849 (PANTHER); IPR020849 (PROSITE_PROFILES); IPR027417 (SUPERFAMILY)	F:GO:0003924; F:GO:0005525; P:GO:0007165; C:GO:0016020	F:GTPase activity; F:GTP binding; P:signal transduction; C:membrane
gi|291190113	NM_001173959.1	mir-143-5p	ras-related protein Rap-2c	4	F:GO:0003924; F:GO:0005525; P:GO:0007165; C:GO:0016020	F:GTPase activity; F:GTP binding; P:signal transduction; C:membrane	PR00449 (PRINTS); SM00174 (SMART); SM00173 (SMART); SM00175 (SMART); G3DSA:3.40.50.300 (GENE3D); IPR001806 (PFAM); IPR005225 (TIGRFAM); PTHR24070:SF200 (PANTHER); IPR020849 (PANTHER); IPR020849 (PROSITE_PROFILES); cd04176 (CDD); IPR027417 (SUPERFAMILY)	F:GO:0003924; F:GO:0005525; P:GO:0007165; C:GO:0016020	F:GTPase activity; F:GTP binding; P:signal transduction; C:membrane
gi|213514227	NM_001139953.1	mir-107-3p mir-143-5p mir-15c-5p	Retinoblastoma-binding protein 6	4	P:GO:0006397; F:GO:0008270; P:GO:0016567; F:GO:0061630	P:mRNA processing; F:zinc ion binding; P:protein ubiquitination; F:ubiquitin protein ligase activity	IPR014891 (SMART); G3DSA:3.10.20.90 (GENE3D); IPR014891 (PFAM); PTHR15439 (PANTHER); IPR033489 (PTHR15439:PANTHER); IPR014891 (PROSITE_PROFILES)	P:GO:0006397; F:GO:0008270; P:GO:0016567; F:GO:0061630	P:mRNA processing; F:zinc ion binding; P:protein ubiquitination; F:ubiquitin protein ligase activity
gi|213511313	NM_001141215.1	mir-222a-5p mir-8161-3p	ribonuclease P/MRP protein subunit POP5	4	F:GO:0004526; C:GO:0005730; P:GO:0008033; P:GO:0090502	F:ribonuclease P activity; C:nucleolus; P:tRNA processing; P:RNA phosphodiester bond hydrolysis, endonucleolytic	IPR016819 (PIRSF); IPR002759 (PFAM); IPR038085 (G3DSA:3.30.70.GENE3D); PTHR10993 (PANTHER); PTHR10993:SF12 (PANTHER); IPR038085 (SUPERFAMILY)	F:GO:0004526; F:GO:0004540; P:GO:0008033; P:GO:0016070	F:ribonuclease P activity; F:ribonuclease activity; P:tRNA processing; P:RNA metabolic process
gi|213511467	NM_001139654.1	let-7b-5p mir-193-5p mir-30a-5p	RNA polymerase II subunit A C-terminal domain phosphatase SSU72	4	F:GO:0004721; C:GO:0005634; P:GO:0006397; P:GO:0006470	F:phosphoprotein phosphatase activity; C:nucleus; P:mRNA processing; P:protein dephosphorylation	G3DSA:3.40.50.2300 (GENE3D); IPR006811 (PFAM); IPR006811 (PANTHER); PTHR20383:SF11 (PANTHER)	F:GO:0004721; C:GO:0005634; P:GO:0006397	F:phosphoprotein phosphatase activity; C:nucleus; P:mRNA processing
gi|259155147	NM_001165344.1	mir-181c-5p mir-214-5p mir-730a-5p mir-92b-5p	S-adenosylmethionine decarboxylase proenzyme	4	F:GO:0004014; P:GO:0006557; P:GO:0006597; P:GO:0008295	F:adenosylmethionine decarboxylase activity; P:S-adenosylmethioninamine biosynthetic process; P:spermine biosynthetic process; P:spermidine biosynthetic process	IPR001985 (PIRSF); G3DSA:3.60.90.10 (GENE3D); IPR001985 (TIGRFAM); IPR001985 (PFAM); PTHR11570:SF0 (PANTHER); IPR001985 (PANTHER); IPR016067 (SUPERFAMILY)	F:GO:0004014; P:GO:0006597; P:GO:0008295	F:adenosylmethionine decarboxylase activity; P:spermine biosynthetic process; P:spermidine biosynthetic process
gi|213514557	NM_001141600.1	mir-193-3p	S100-A5	4	F:GO:0005509; P:GO:0042127; F:GO:0046914; F:GO:0048306	F:calcium ion binding; P:regulation of cell population proliferation; F:transition metal ion binding; F:calcium-dependent protein binding	no IPS match	no IPS match	no IPS match
gi|291190832	NM_001173937.1	mir-181c-5p mir-18b-3p mir-19d-5p mir-222a-5p mir-222b-5p	selenide, water dikinase 1-like	4	F:GO:0004756; F:GO:0005524; P:GO:0016260; P:GO:0016310	F:selenide, water dikinase activity; F:ATP binding; P:selenocysteine biosynthetic process; P:phosphorylation	IPR016188 (PFAM); IPR004536 (TIGRFAM); IPR036676 (G3DSA:3.90.650.GENE3D); IPR004536 (PIRSF); IPR010918 (PFAM); IPR036921 (G3DSA:3.30.1330.GENE3D); PTHR10256:SF2 (PANTHER); IPR004536 (PANTHER); IPR023061 (CDD); IPR036676 (SUPERFAMILY); IPR036921 (SUPERFAMILY)	F:GO:0004756; F:GO:0005524; P:GO:0016260	F:selenide, water dikinase activity; F:ATP binding; P:selenocysteine biosynthetic process
gi|1051289112	NM_001146504.2	mir-27a-3p	serine palmitoyltransferase small subunit A	4	F:GO:0004758; P:GO:0006665; C:GO:0016021; C:GO:0017059	F:serine C-palmitoyltransferase activity; P:sphingolipid metabolic process; C:integral component of membrane; C:serine C-palmitoyltransferase complex	no IPS match	no IPS match	no IPS match
gi|291190157	NM_001173614.1	mir-106a-3p mir-132-3p mir-30d-3p	Serine/threonine-protein kinase 4	4	F:GO:0004674; F:GO:0005524; P:GO:0006468; P:GO:0007165	F:protein serine/threonine kinase activity; F:ATP binding; P:protein phosphorylation; P:signal transduction	IPR000719 (SMART); PIRSF000654 (PIRSF); G3DSA:1.10.510.10 (GENE3D); IPR000719 (PFAM); IPR024205 (PFAM); G3DSA:3.30.200.20 (GENE3D); mobidb-lite (MOBIDB_LITE); mobidb-lite (MOBIDB_LITE); mobidb-lite (MOBIDB_LITE); mobidb-lite (MOBIDB_LITE); PTHR24361 (PANTHER); PTHR24361:SF425 (PANTHER); IPR011524 (PROSITE_PROFILES); IPR000719 (PROSITE_PROFILES); cd06612 (CDD); IPR011009 (SUPERFAMILY)	F:GO:0004672; F:GO:0004674; F:GO:0005524; P:GO:0006468; P:GO:0007165	F:protein kinase activity; F:protein serine/threonine kinase activity; F:ATP binding; P:protein phosphorylation; P:signal transduction
gi|213514805	NM_001141712.1	mir-19c-5p	serine/threonine-protein phosphatase alpha-2 isoform-like	4	C:GO:0000164; F:GO:0004722; P:GO:0006470; F:GO:0046872	C:protein phosphatase type 1 complex; F:protein serine/threonine phosphatase activity; P:protein dephosphorylation; F:metal ion binding	IPR006186 (PRINTS); IPR006186 (SMART); IPR029052 (G3DSA:3.60.21.GENE3D); IPR004843 (PFAM); IPR031675 (PFAM); IPR037981 (PTHR11668:PANTHER); PTHR11668 (PANTHER); cd07414 (CDD); SSF56300 (SUPERFAMILY)	C:GO:0000164; F:GO:0004722; F:GO:0016787	C:protein phosphatase type 1 complex; F:protein serine/threonine phosphatase activity; F:hydrolase activity
gi|213511685	NM_001139620.1	mir-216a-5p mir-92a-5p	serine/threonine-protein phosphatase PP1-gamma catalytic subunit	4	C:GO:0000164; F:GO:0004722; P:GO:0006470; F:GO:0046872	C:protein phosphatase type 1 complex; F:protein serine/threonine phosphatase activity; P:protein dephosphorylation; F:metal ion binding	IPR006186 (PRINTS); IPR006186 (SMART); IPR031675 (PFAM); IPR029052 (G3DSA:3.60.21.GENE3D); IPR004843 (PFAM); mobidb-lite (MOBIDB_LITE); IPR037981 (PTHR11668:PANTHER); PTHR11668 (PANTHER); cd07414 (CDD); SSF56300 (SUPERFAMILY)	C:GO:0000164; F:GO:0004722; F:GO:0016787	C:protein phosphatase type 1 complex; F:protein serine/threonine phosphatase activity; F:hydrolase activity
gi|259155159	NM_001165350.1	mir-222a-3p mir-8159-5p	SH3 and PX domain-containing protein 2B isoform X1	4	C:GO:0005737; F:GO:0016175; F:GO:0035091; P:GO:0055114	C:cytoplasm; F:superoxide-generating NADPH oxidase activity; F:phosphatidylinositol binding; P:oxidation-reduction process	IPR001655 (PRINTS); IPR001452 (SMART); IPR001683 (SMART); IPR001683 (PFAM); IPR015039 (PFAM); IPR036871 (G3DSA:3.30.1520.GENE3D); IPR032136 (PFAM); IPR001452 (PFAM); G3DSA:2.30.30.40 (GENE3D); mobidb-lite (MOBIDB_LITE); mobidb-lite (MOBIDB_LITE); mobidb-lite (MOBIDB_LITE); mobidb-lite (MOBIDB_LITE); PTHR15706 (PANTHER); IPR001655 (PTHR15706:PANTHER); IPR001683 (PROSITE_PROFILES); IPR001452 (PROSI…	F:GO:0005515; C:GO:0005737; F:GO:0016175; F:GO:0035091	F:protein binding; C:cytoplasm; F:superoxide-generating NADPH oxidase activity; F:phosphatidylinositol binding
gi|304434629	NM_001140682.2	mir-103-3p mir-107-3p mir-730a-5p	signal peptidase complex subunit 3	4	C:GO:0005787; P:GO:0006465; F:GO:0008233; C:GO:0016021	C:signal peptidase complex; P:signal peptide processing; F:peptidase activity; C:integral component of membrane	IPR007653 (PFAM); IPR007653 (PIRSF); IPR007653 (PANTHER); PTHR12804:SF0 (PANTHER); PS51257 (PROSITE_PROFILES)	C:GO:0005787; P:GO:0006465; F:GO:0008233; C:GO:0016021	C:signal peptidase complex; P:signal peptide processing; F:peptidase activity; C:integral component of membrane
gi|291190651	NM_001173826.1	mir-15a-3p	Signal peptide peptidase-like 2A precursor	4	C:GO:0016021; P:GO:0031293; F:GO:0042500; P:GO:0050776	C:integral component of membrane; P:membrane protein intracellular domain proteolysis; F:aspartic endopeptidase activity, intramembrane cleaving; P:regulation of immune response	IPR006639 (SMART); IPR007369 (PFAM); G3DSA:3.50.30.30 (GENE3D); IPR003137 (PFAM); IPR033151 (PTHR12174:PANTHER); IPR007369 (PANTHER); SSF52025 (SUPERFAMILY)	F:GO:0004190; C:GO:0016021; P:GO:0031293; F:GO:0042500; P:GO:0050776	F:aspartic-type endopeptidase activity; C:integral component of membrane; P:membrane protein intracellular domain proteolysis; F:aspartic endopeptidase activity, intramembrane cleaving; P:regulation of immune response
gi|213513807	NM_001140086.1	mir-138-5p mir-216b-3p mir-24b-3p mir-727-5p	sodium-dependent phosphate transport protein 2A isoform X1	4	C:GO:0005886; F:GO:0015321; C:GO:0016021; P:GO:0044341	C:plasma membrane; F:sodium-dependent phosphate transmembrane transporter activity; C:integral component of membrane; P:sodium-dependent phosphate transport	IPR003841 (TIGRFAM); IPR003841 (PFAM); mobidb-lite (MOBIDB_LITE); mobidb-lite (MOBIDB_LITE); IPR003841 (PANTHER); IPR029848 (PTHR10010:PANTHER)	C:GO:0005886; F:GO:0015321; C:GO:0016020; P:GO:0044341	C:plasma membrane; F:sodium-dependent phosphate transmembrane transporter activity; C:membrane; P:sodium-dependent phosphate transport
gi|213513981	NM_001141793.1	mir-8157-3p	Solute carrier family 2, facilitated glucose transporter member 11	4	P:GO:0008643; C:GO:0016021; F:GO:0022857; P:GO:0055085	P:carbohydrate transport; C:integral component of membrane; F:transmembrane transporter activity; P:transmembrane transport	IPR003663 (PRINTS); IPR003663 (TIGRFAM); G3DSA:1.20.1250.20 (GENE3D); IPR005828 (PFAM); PTHR23503 (PANTHER); PTHR23503:SF22 (PANTHER); IPR020846 (PROSITE_PROFILES); IPR020846 (CDD); IPR036259 (SUPERFAMILY)	C:GO:0016020; C:GO:0016021; F:GO:0022857; P:GO:0055085	C:membrane; C:integral component of membrane; F:transmembrane transporter activity; P:transmembrane transport
gi|291190293	NM_001173883.1	mir-460-5p	Solute carrier family 2, facilitated glucose transporter member 3	4	P:GO:0008643; C:GO:0016021; F:GO:0022857; P:GO:0055085	P:carbohydrate transport; C:integral component of membrane; F:transmembrane transporter activity; P:transmembrane transport	IPR003663 (PRINTS); IPR005828 (PFAM); IPR003663 (TIGRFAM); G3DSA:1.20.1250.20 (GENE3D); PTHR23503:SF18 (PANTHER); PTHR23503 (PANTHER); PTHR23503:SF18 (PANTHER); PTHR23503 (PANTHER); IPR020846 (PROSITE_PROFILES); IPR020846 (CDD); IPR036259 (SUPERFAMILY)	C:GO:0016020; C:GO:0016021; F:GO:0022857; P:GO:0055085	C:membrane; C:integral component of membrane; F:transmembrane transporter activity; P:transmembrane transport
gi|213511924	NM_001140649.1	mir-30d-3p	solute carrier family 2, facilitated glucose transporter member 9	4	P:GO:0008643; C:GO:0016021; F:GO:0022857; P:GO:0055085	P:carbohydrate transport; C:integral component of membrane; F:transmembrane transporter activity; P:transmembrane transport	G3DSA:1.20.1250.20 (GENE3D); IPR005828 (PFAM); mobidb-lite (MOBIDB_LITE); PTHR23503:SF35 (PANTHER); PTHR23503 (PANTHER)	C:GO:0016021; F:GO:0022857; P:GO:0055085	C:integral component of membrane; F:transmembrane transporter activity; P:transmembrane transport
gi|291190332	NM_001173767.1	mir-125a-3p mir-205b-5p	Sorting nexin-18	4	P:GO:0000278; P:GO:0015031; C:GO:0030659; F:GO:0035091	P:mitotic cell cycle; P:protein transport; C:cytoplasmic vesicle membrane; F:phosphatidylinositol binding	IPR001452 (SMART); IPR001683 (SMART); IPR027267 (G3DSA:1.20.1270.GENE3D); IPR019497 (PFAM); IPR036871 (G3DSA:3.30.1520.GENE3D); IPR001452 (PFAM); IPR014536 (PIRSF); IPR001683 (PFAM); G3DSA:2.30.30.40 (GENE3D); mobidb-lite (MOBIDB_LITE); mobidb-lite (MOBIDB_LITE); mobidb-lite (MOBIDB_LITE); mobidb-lite (MOBIDB_LITE); mobidb-lite (MOBIDB_LITE); mobidb-lite (MOBIDB_LITE); PTHR10555:SF206 (PANTHER); …	P:GO:0000278; F:GO:0005515; P:GO:0015031; F:GO:0035091	P:mitotic cell cycle; F:protein binding; P:protein transport; F:phosphatidylinositol binding
gi|213514005	NM_001140343.1	mir-19d-5p	sorting nexin-2	4	P:GO:0006886; P:GO:0006897; C:GO:0030904; F:GO:0035091	P:intracellular protein transport; P:endocytosis; C:retromer complex; F:phosphatidylinositol binding	IPR001683 (SMART); IPR027267 (G3DSA:1.20.1270.GENE3D); IPR001683 (PFAM); IPR036871 (G3DSA:3.30.1520.GENE3D); IPR005329 (PFAM); IPR015404 (PFAM); mobidb-lite (MOBIDB_LITE); IPR039358 (PANTHER); IPR028653 (PTHR10555:PANTHER); IPR001683 (PROSITE_PROFILES); IPR036871 (SUPERFAMILY)	P:GO:0006886; P:GO:0006897; C:GO:0030904; F:GO:0035091	P:intracellular protein transport; P:endocytosis; C:retromer complex; F:phosphatidylinositol binding
gi|213515223	NM_001140186.1	mir-145-5p mir-192a-3p mir-192b-5p	sugar kinase FLJ10986 homolog	4	P:GO:0005975; F:GO:0016301; P:GO:0016310; F:GO:0016773	P:carbohydrate metabolic process; F:kinase activity; P:phosphorylation; F:phosphotransferase activity, alcohol group as acceptor	G3DSA:3.30.420.40 (GENE3D); IPR018485 (PFAM); IPR018484 (PFAM); IPR000577 (PIRSF); G3DSA:3.30.420.460 (GENE3D); IPR006003 (TIGRFAM); PTHR43435 (PANTHER); PTHR43435:SF4 (PANTHER); IPR006003 (CDD); SSF53067 (SUPERFAMILY); SSF53067 (SUPERFAMILY)	P:GO:0005975; F:GO:0016773	P:carbohydrate metabolic process; F:phosphotransferase activity, alcohol group as acceptor
gi|304434819	NM_001140785.2	mir-194a-3p mir-200b-5p	Survival of motor neuron-related-splicing factor 30	4	F:GO:0003723; C:GO:0005634; C:GO:0005737; P:GO:0006397	F:RNA binding; C:nucleus; C:cytoplasm; P:mRNA processing	IPR002999 (SMART); G3DSA:2.30.30.140 (GENE3D); IPR010304 (PFAM); mobidb-lite (MOBIDB_LITE); mobidb-lite (MOBIDB_LITE); PTHR13681:SF26 (PANTHER); PTHR13681 (PANTHER); IPR002999 (PROSITE_PROFILES); cd04508 (CDD); SSF63748 (SUPERFAMILY)	F:GO:0003723; C:GO:0005634; C:GO:0005737; P:GO:0006397	F:RNA binding; C:nucleus; C:cytoplasm; P:mRNA processing
gi|213515485	NM_001141774.1	mir-103-3p mir-212b-5p mir-460-5p	T-complex protein 1 subunit gamma	4	F:GO:0005524; C:GO:0005737; P:GO:0006457; F:GO:0051082	F:ATP binding; C:cytoplasm; P:protein folding; F:unfolded protein binding	IPR017998 (PRINTS); IPR027410 (G3DSA:3.30.260.GENE3D); IPR027413 (G3DSA:1.10.560.GENE3D); IPR012719 (TIGRFAM); IPR027409 (G3DSA:3.50.7.GENE3D); IPR002423 (PFAM); PTHR11353 (PANTHER); PTHR11353:SF24 (PANTHER); IPR012719 (CDD); IPR027413 (SUPERFAMILY); IPR027410 (SUPERFAMILY); IPR027409 (SUPERFAMILY)	F:GO:0005524; P:GO:0006457; F:GO:0051082	F:ATP binding; P:protein folding; F:unfolded protein binding
gi|213514047	NM_001140179.1	mir-128-5p	Targeting protein for Xklp2	4	C:GO:0005819; C:GO:0005874; P:GO:0032147; P:GO:0060236	C:spindle; C:microtubule; P:activation of protein kinase activity; P:regulation of mitotic spindle organization	IPR027329 (PFAM); IPR027330 (PFAM); IPR015128 (PFAM); mobidb-lite (MOBIDB_LITE); mobidb-lite (MOBIDB_LITE); mobidb-lite (MOBIDB_LITE); mobidb-lite (MOBIDB_LITE); IPR009675 (PANTHER); PTHR14326:SF9 (PANTHER)	C:GO:0005819; C:GO:0005874; P:GO:0032147; P:GO:0060236	C:spindle; C:microtubule; P:activation of protein kinase activity; P:regulation of mitotic spindle organization
gi|226442957	NM_001146525.1	mir-183-5p mir-30d-3p	TGF-beta-activated kinase 1 and MAP3K7-binding protein 1-like	4	F:GO:0004722; P:GO:0006470; F:GO:0016301; P:GO:0016310	F:protein serine/threonine phosphatase activity; P:protein dephosphorylation; F:kinase activity; P:phosphorylation	IPR036457 (G3DSA:3.60.40.GENE3D); mobidb-lite (MOBIDB_LITE); PTHR13832:SF533 (PANTHER); IPR015655 (PANTHER)	F:GO:0004722; P:GO:0006470	F:protein serine/threonine phosphatase activity; P:protein dephosphorylation
gi|259155257	NM_001165398.1	mir-19d-5p mir-30d-3p	thyrotrophic embryonic factor	4	F:GO:0003700; C:GO:0005634; P:GO:0006357; F:GO:0043565	F:DNA-binding transcription factor activity; C:nucleus; P:regulation of transcription by RNA polymerase II; F:sequence-specific DNA binding	IPR004827 (SMART); IPR004827 (PFAM); G3DSA:1.20.5.170 (GENE3D); IPR029832 (PTHR11988:PANTHER); IPR040223 (PANTHER); IPR004827 (PROSITE_PROFILES); cd14695 (CDD); SSF57959 (SUPERFAMILY)	F:GO:0003700; C:GO:0005634; P:GO:0006355; P:GO:0006357; F:GO:0043565	F:DNA-binding transcription factor activity; C:nucleus; P:regulation of transcription, DNA-templated; P:regulation of transcription by RNA polymerase II; F:sequence-specific DNA binding
gi|213512137	NM_001140452.1	mir-139-3p mir-143-5p mir-19d-5p	TPA_exp: claudin 31	4	F:GO:0005198; C:GO:0005886; C:GO:0005923; C:GO:0016021	F:structural molecule activity; C:plasma membrane; C:bicellular tight junction; C:integral component of membrane	PR01077 (PRINTS); IPR004031 (PFAM); G3DSA:1.20.140.150 (GENE3D); mobidb-lite (MOBIDB_LITE); mobidb-lite (MOBIDB_LITE); IPR006187 (PANTHER); PTHR12002:SF85 (PANTHER)	F:GO:0005198; C:GO:0005923; C:GO:0016021	F:structural molecule activity; C:bicellular tight junction; C:integral component of membrane
gi|213510837	NM_001141439.1	mir-125b-5p	Trafficking protein particle complex subunit 3	4	C:GO:0005783; C:GO:0005794; C:GO:0030008; P:GO:0048193	C:endoplasmic reticulum; C:Golgi apparatus; C:TRAPP complex; P:Golgi vesicle transport	IPR016721 (PIRSF); G3DSA:3.30.1380.20 (GENE3D); IPR007194 (PFAM); PTHR13048:SF2 (PANTHER); IPR016721 (PANTHER); IPR016721 (CDD); IPR024096 (SUPERFAMILY)	C:GO:0030008; P:GO:0048193	C:TRAPP complex; P:Golgi vesicle transport
gi|213512122	NM_001139998.1	mir-138-5p mir-216b-5p mir-222a-3p	transcriptional regulator ERG	4	F:GO:0003700; C:GO:0005634; P:GO:0006355; F:GO:0043565	F:DNA-binding transcription factor activity; C:nucleus; P:regulation of transcription, DNA-templated; F:sequence-specific DNA binding	IPR000418 (PRINTS); IPR003118 (SMART); IPR000418 (SMART); IPR003118 (PFAM); G3DSA:1.10.150.50 (GENE3D); IPR036388 (G3DSA:1.10.10.GENE3D); IPR000418 (PFAM); mobidb-lite (MOBIDB_LITE); PTHR11849:SF216 (PANTHER); PTHR11849 (PANTHER); IPR000418 (PROSITE_PROFILES); IPR003118 (PROSITE_PROFILES); IPR013761 (SUPERFAMILY); IPR036390 (SUPERFAMILY)	F:GO:0003700; C:GO:0005634; P:GO:0006355; F:GO:0043565	F:DNA-binding transcription factor activity; C:nucleus; P:regulation of transcription, DNA-templated; F:sequence-specific DNA binding
gi|291190289	NM_001173627.1	mir-27a-3p	type-2 angiotensin II receptor	4	F:GO:0004945; C:GO:0016021; P:GO:0019229; P:GO:0038166	F:angiotensin type II receptor activity; C:integral component of membrane; P:regulation of vasoconstriction; P:angiotensin-activated signaling pathway	IPR000248 (PRINTS); IPR000190 (PRINTS); IPR000276 (PRINTS); IPR000276 (PFAM); G3DSA:1.20.1070.10 (GENE3D); PTHR24228 (PANTHER); PTHR24228:SF8 (PANTHER); IPR017452 (PROSITE_PROFILES); SSF81321 (SUPERFAMILY)	F:GO:0004930; F:GO:0004945; P:GO:0007186; C:GO:0016021; P:GO:0019229	F:G protein-coupled receptor activity; F:angiotensin type II receptor activity; P:G protein-coupled receptor signaling pathway; C:integral component of membrane; P:regulation of vasoconstriction
gi|213511757	NM_001139938.1	mir-150-5p mir-8162-3p	tyrosine-protein kinase BTK	4	F:GO:0004715; F:GO:0005524; P:GO:0018108; P:GO:0035556	F:non-membrane spanning protein tyrosine kinase activity; F:ATP binding; P:peptidyl-tyrosine phosphorylation; P:intracellular signal transduction	IPR000980 (PRINTS); IPR001245 (PRINTS); IPR001452 (PRINTS); IPR001562 (SMART); IPR001849 (SMART); IPR020635 (SMART); IPR001452 (SMART); IPR000980 (SMART); G3DSA:1.10.510.10 (GENE3D); G3DSA:2.30.30.40 (GENE3D); IPR036860 (G3DSA:3.30.505.GENE3D); IPR001562 (PFAM); G3DSA:4.10.1130.10 (GENE3D); IPR001452 (PFAM); IPR001245 (PFAM); IPR001849 (PFAM); IPR000980 (PFAM); IPR011993 (G3DSA:2.30.29.GENE3D); m…	F:GO:0004672; F:GO:0004713; F:GO:0005515; F:GO:0005524; P:GO:0006468; P:GO:0035556	F:protein kinase activity; F:protein tyrosine kinase activity; F:protein binding; F:ATP binding; P:protein phosphorylation; P:intracellular signal transduction
gi|213514779	NM_001139845.1	mir-192b-5p mir-30b-5p	UDP-N-acetylglucosamine--dolichyl-phosphate N-acetylglucosaminephosphotransferase	4	F:GO:0003975; P:GO:0006488; F:GO:0008963; C:GO:0016021	F:UDP-N-acetylglucosamine-dolichyl-phosphate N-acetylglucosaminephosphotransferase activity; P:dolichol-linked oligosaccharide biosynthetic process; F:phospho-N-acetylmuramoyl-pentapeptide-transferase activity; C:integral component of membrane	IPR000715 (PFAM); IPR033895 (PANTHER); IPR033895 (CDD)	F:GO:0003975; P:GO:0006487; P:GO:0006488; F:GO:0008963; C:GO:0016021	F:UDP-N-acetylglucosamine-dolichyl-phosphate N-acetylglucosaminephosphotransferase activity; P:protein N-linked glycosylation; P:dolichol-linked oligosaccharide biosynthetic process; F:phospho-N-acetylmuramoyl-pentapeptide-transferase activity; C:integral component of membrane
gi|213514859	NM_001140869.1	mir-143-5p	unnamed protein product	4	F:GO:0003700; C:GO:0005634; P:GO:0006355; F:GO:0043565	F:DNA-binding transcription factor activity; C:nucleus; P:regulation of transcription, DNA-templated; F:sequence-specific DNA binding	IPR000418 (PRINTS); IPR000418 (SMART); IPR000418 (PFAM); IPR036388 (G3DSA:1.10.10.GENE3D); PTHR11849 (PANTHER); PTHR11849:SF17 (PANTHER); IPR000418 (PROSITE_PROFILES); IPR036390 (SUPERFAMILY)	F:GO:0003700; P:GO:0006355; F:GO:0043565	F:DNA-binding transcription factor activity; P:regulation of transcription, DNA-templated; F:sequence-specific DNA binding
gi|213514975	NM_001139612.1	mir-125b-3p mir-19c-5p	v-maf musculoaponeurotic fibrosarcoma oncogene-like	4	F:GO:0003677; F:GO:0003700; C:GO:0005634; P:GO:0006355	F:DNA binding; F:DNA-binding transcription factor activity; C:nucleus; P:regulation of transcription, DNA-templated	mobidb-lite (MOBIDB_LITE)	no GO terms	no GO terms
gi|213510741	NM_001141746.1	mir-192b-5p mir-430c-3p mir-92a-5p	V-type proton ATPase subunit B, brain isoform	4	F:GO:0005524; P:GO:0015991; C:GO:0033180; P:GO:0046034	F:ATP binding; P:ATP hydrolysis coupled proton transport; C:proton-transporting V-type ATPase, V1 domain; P:ATP metabolic process	IPR004100 (PFAM); IPR000194 (PFAM); IPR005723 (TIGRFAM); G3DSA:3.40.50.12240 (GENE3D); IPR022879 (PIRSF); PTHR43389:SF5 (PANTHER); IPR022879 (PANTHER); IPR022879 (HAMAP); cd01135 (CDD); IPR027417 (SUPERFAMILY)	F:GO:0005524; P:GO:0015991; C:GO:0033180; P:GO:0046034; P:GO:1902600	F:ATP binding; P:ATP hydrolysis coupled proton transport; C:proton-transporting V-type ATPase, V1 domain; P:ATP metabolic process; P:proton transmembrane transport
gi|226443183	NM_001146601.1	mir-222a-5p	Vacuolar ATP synthase subunit e 2	4	F:GO:0015078; P:GO:0015991; C:GO:0016021; C:GO:0033179	F:proton transmembrane transporter activity; P:ATP hydrolysis coupled proton transport; C:integral component of membrane; C:proton-transporting V-type ATPase, V0 domain	no IPS match	no IPS match	no IPS match
gi|239985507	NM_001141813.1	mir-214-3p mir-216b-3p	vacuolar proton translocating ATPase 116 kDa subunit a isoform X1	4	C:GO:0000220; F:GO:0015078; P:GO:0015991; C:GO:0016021	C:vacuolar proton-transporting V-type ATPase, V0 domain; F:proton transmembrane transporter activity; P:ATP hydrolysis coupled proton transport; C:integral component of membrane	IPR002490 (PFAM); IPR026028 (PIRSF); IPR002490 (PANTHER); PTHR11629:SF21 (PANTHER)	C:GO:0000220; F:GO:0015078; P:GO:0015991; C:GO:0033179	C:vacuolar proton-transporting V-type ATPase, V0 domain; F:proton transmembrane transporter activity; P:ATP hydrolysis coupled proton transport; C:proton-transporting V-type ATPase, V0 domain
gi|291190211	NM_001173736.1	mir-139-3p mir-92b-5p	zinc transporter SLC39A11 isoform X3	4	C:GO:0016021; P:GO:0030001; F:GO:0046873; P:GO:0055085	C:integral component of membrane; P:metal ion transport; F:metal ion transmembrane transporter activity; P:transmembrane transport	IPR003689 (PFAM); mobidb-lite (MOBIDB_LITE); mobidb-lite (MOBIDB_LITE); PTHR11040:SF33 (PANTHER); PTHR11040 (PANTHER)	C:GO:0016020; P:GO:0030001; F:GO:0046873; P:GO:0055085	C:membrane; P:metal ion transport; F:metal ion transmembrane transporter activity; P:transmembrane transport
gi|213512390	NM_001139771.1	mir-101a-5p mir-20a-5p mir-221-3p mir-92b-3p	Zinc transporter SLC39A7 precursor	4	C:GO:0016021; P:GO:0030001; F:GO:0046873; P:GO:0055085	C:integral component of membrane; P:metal ion transport; F:metal ion transmembrane transporter activity; P:transmembrane transport	IPR003689 (PFAM); mobidb-lite (MOBIDB_LITE); mobidb-lite (MOBIDB_LITE); mobidb-lite (MOBIDB_LITE); mobidb-lite (MOBIDB_LITE); PTHR16950 (PANTHER); PTHR16950:SF16 (PANTHER)	C:GO:0016020; P:GO:0030001; F:GO:0046873; P:GO:0055085	C:membrane; P:metal ion transport; F:metal ion transmembrane transporter activity; P:transmembrane transport
gi|213512803	NM_001140200.1	mir-8161-3p mir-92a-5p	14-3-3 protein beta/alpha-2	3	F:GO:0004497; F:GO:0019904; P:GO:0055114	F:monooxygenase activity; F:protein domain specific binding; P:oxidation-reduction process	IPR000308 (PRINTS); IPR023410 (SMART); IPR000308 (PIRSF); IPR023410 (PFAM); IPR036815 (G3DSA:1.20.190.GENE3D); PTHR18860:SF28 (PANTHER); IPR000308 (PANTHER); IPR036815 (SUPERFAMILY)	F:GO:0019904	F:protein domain specific binding
gi|259155279	NM_001165410.1	mir-107-3p mir-107-3p mir-193-5p mir-20b-3p	2,3-cyclic-nucleotide 3-phosphodiesterase	3	F:GO:0004113; P:GO:0009214; C:GO:0016020	F:2',3'-cyclic-nucleotide 3'-phosphodiesterase activity; P:cyclic nucleotide catabolic process; C:membrane	G3DSA:3.90.1740.10 (GENE3D); G3DSA:3.40.50.300 (GENE3D); IPR008431 (PFAM); mobidb-lite (MOBIDB_LITE); mobidb-lite (MOBIDB_LITE); mobidb-lite (MOBIDB_LITE); mobidb-lite (MOBIDB_LITE); mobidb-lite (MOBIDB_LITE); mobidb-lite (MOBIDB_LITE); IPR008431 (PANTHER); IPR027417 (SUPERFAMILY); IPR009097 (SUPERFAMILY)	F:GO:0004113; P:GO:0009214; C:GO:0016020	F:2',3'-cyclic-nucleotide 3'-phosphodiesterase activity; P:cyclic nucleotide catabolic process; C:membrane
gi|213512048	NM_001140307.1	mir-214-3p	4F2 cell-surface antigen heavy chain	3	F:GO:0003824; P:GO:0005975; C:GO:0016021	F:catalytic activity; P:carbohydrate metabolic process; C:integral component of membrane	IPR006047 (PFAM); IPR031984 (PFAM); IPR013780 (G3DSA:2.60.40.GENE3D); G3DSA:3.20.20.80 (GENE3D); mobidb-lite (MOBIDB_LITE); PTHR10357 (PANTHER); PTHR10357:SF12 (PANTHER); cd11345 (CDD); IPR017853 (SUPERFAMILY)	F:GO:0003824; P:GO:0005975	F:catalytic activity; P:carbohydrate metabolic process
gi|213514391	NM_001141291.1	mir-19d-5p	60S ribosomal protein L13	3	F:GO:0003735; C:GO:0005840; P:GO:0006412	F:structural constituent of ribosome; C:ribosome; P:translation	IPR001380 (PFAM); IPR001380 (PANTHER); IPR001380 (HAMAP)	F:GO:0003735; C:GO:0005622; C:GO:0005840; P:GO:0006412	F:structural constituent of ribosome; C:intracellular; C:ribosome; P:translation
gi|213510921	NM_001141015.1	mir-30d-3p	60S ribosomal protein L39	3	F:GO:0003735; C:GO:0005840; P:GO:0006412	F:structural constituent of ribosome; C:ribosome; P:translation	IPR000077 (PFAM); IPR023626 (G3DSA:1.10.1620.GENE3D); PTHR19970:SF5 (PANTHER); IPR000077 (PANTHER); PD007914 (PRODOM); IPR023626 (SUPERFAMILY)	F:GO:0003735; C:GO:0005622; C:GO:0005840; P:GO:0006412	F:structural constituent of ribosome; C:intracellular; C:ribosome; P:translation
gi|213511031	NM_001141642.1	mir-730a-5p	78 kDa glucose-regulated protein precursor	3	F:GO:0005524; C:GO:0070062; P:GO:0071346	F:ATP binding; C:extracellular exosome; P:cellular response to interferon-gamma	IPR013126 (PRINTS); G3DSA:3.30.420.40 (GENE3D); IPR013126 (PFAM); IPR029048 (G3DSA:1.20.1270.GENE3D); G3DSA:3.30.420.40 (GENE3D); IPR029047 (G3DSA:2.60.34.GENE3D); G3DSA:3.90.640.10 (GENE3D); mobidb-lite (MOBIDB_LITE); IPR013126 (PANTHER); PTHR19375:SF157 (PANTHER); cd10241 (CDD); IPR029048 (SUPERFAMILY); IPR029047 (SUPERFAMILY); SSF53067 (SUPERFAMILY); SSF53067 (SUPERFAMILY)	no GO terms	no GO terms
gi|213515345	NM_001139989.1	mir-21b-3p	acid phosphatase-like protein 2	3	F:GO:0003993; C:GO:0016021; P:GO:0016311	F:acid phosphatase activity; C:integral component of membrane; P:dephosphorylation	IPR000560 (PFAM); IPR029033 (G3DSA:3.40.50.GENE3D); mobidb-lite (MOBIDB_LITE); mobidb-lite (MOBIDB_LITE); mobidb-lite (MOBIDB_LITE); PTHR11567:SF125 (PANTHER); PTHR11567 (PANTHER); IPR000560 (CDD); IPR029033 (SUPERFAMILY)	no GO terms	no GO terms
gi|213514443	NM_001139984.1	mir-139-5p mir-216b-3p mir-92a-5p	acid-sensing ion channel 1	3	F:GO:0015280; C:GO:0016021; P:GO:0035725	F:ligand-gated sodium channel activity; C:integral component of membrane; P:sodium ion transmembrane transport	IPR001873 (PRINTS); G3DSA:1.10.3590.10 (GENE3D); IPR004724 (TIGRFAM); G3DSA:1.10.287.770 (GENE3D); IPR001873 (PFAM); G3DSA:2.60.470.10 (GENE3D); G3DSA:1.10.287.820 (GENE3D); IPR001873 (PANTHER); PTHR11690:SF170 (PANTHER)	F:GO:0005272; P:GO:0006814; F:GO:0015280; C:GO:0016020; C:GO:0016021	F:sodium channel activity; P:sodium ion transport; F:ligand-gated sodium channel activity; C:membrane; C:integral component of membrane
gi|291190800	NM_001173933.1	mir-26b-3p mir-7a-3p	acidic amino acid decarboxylase GADL1	3	F:GO:0016831; P:GO:0019752; F:GO:0030170	F:carboxy-lyase activity; P:carboxylic acid metabolic process; F:pyridoxal phosphate binding	G3DSA:3.90.1150.170 (GENE3D); IPR002129 (PFAM); IPR015421 (G3DSA:3.40.640.GENE3D); mobidb-lite (MOBIDB_LITE); mobidb-lite (MOBIDB_LITE); PTHR11999 (PANTHER); IPR039025 (PTHR11999:PANTHER); cd06450 (CDD); IPR015424 (SUPERFAMILY)	F:GO:0003824; F:GO:0016831; P:GO:0019752; F:GO:0030170	F:catalytic activity; F:carboxy-lyase activity; P:carboxylic acid metabolic process; F:pyridoxal phosphate binding
gi|291190541	NM_001173662.1	mir-30d-3p	acyl-coenzyme A thioesterase 8	3	P:GO:0006637; F:GO:0033882; F:GO:0047617	P:acyl-CoA metabolic process; F:choloyl-CoA hydrolase activity; F:acyl-CoA hydrolase activity	G3DSA:3.10.129.90 (GENE3D); IPR003703 (TIGRFAM); PF13622 (PFAM); mobidb-lite (MOBIDB_LITE); IPR003703 (PANTHER); PTHR11066:SF34 (PANTHER); cd03445 (CDD); cd03444 (CDD); IPR029069 (SUPERFAMILY); IPR029069 (SUPERFAMILY)	P:GO:0006637; F:GO:0047617	P:acyl-CoA metabolic process; F:acyl-CoA hydrolase activity
gi|259155117	NM_001165329.1	mir-138-5p mir-30d-3p mir-730a-5p	adenosine monophosphate deaminase 3	3	F:GO:0003876; P:GO:0032264; F:GO:0046872	F:AMP deaminase activity; P:IMP salvage; F:metal ion binding	G3DSA:3.20.20.140 (GENE3D); G3DSA:2.30.30.800 (GENE3D); IPR006329 (TIGRFAM); IPR006329 (PIRSF); IPR001365 (PFAM); IPR029771 (PTHR11359:PANTHER); IPR006329 (PANTHER); IPR032466 (SUPERFAMILY)	F:GO:0003876; F:GO:0019239; P:GO:0032264	F:AMP deaminase activity; F:deaminase activity; P:IMP salvage
gi|213513450	NM_001140084.1	mir-202-3p mir-23b-5p	Adenylyl cyclase-associated protein 1	3	P:GO:0000902; F:GO:0003779; P:GO:0030036	P:cell morphogenesis; F:actin binding; P:actin cytoskeleton organization	IPR006599 (SMART); IPR013992 (PFAM); IPR013912 (PFAM); IPR036222 (G3DSA:1.25.40.GENE3D); IPR016098 (G3DSA:2.160.20.GENE3D); mobidb-lite (MOBIDB_LITE); mobidb-lite (MOBIDB_LITE); mobidb-lite (MOBIDB_LITE); mobidb-lite (MOBIDB_LITE); IPR001837 (PANTHER); IPR028415 (PTHR10652:PANTHER); IPR017901 (PROSITE_PROFILES); IPR036223 (SUPERFAMILY); IPR036222 (SUPERFAMILY)	P:GO:0000902; F:GO:0003779; P:GO:0007010; P:GO:0030036	P:cell morphogenesis; F:actin binding; P:cytoskeleton organization; P:actin cytoskeleton organization
gi|213512311	NM_001140255.1	mir-103-3p mir-128-3p mir-138-5p mir-216b-3p mir-222a-5p	adipocyte plasma membrane-associated protein	3	P:GO:0009058; C:GO:0016021; F:GO:0016844	P:biosynthetic process; C:integral component of membrane; F:strictosidine synthase activity	IPR011042 (G3DSA:2.120.10.GENE3D); IPR018119 (PFAM); PTHR10426:SF26 (PANTHER); IPR004141 (PANTHER); SSF63829 (SUPERFAMILY)	P:GO:0009058; F:GO:0016844	P:biosynthetic process; F:strictosidine synthase activity
gi|226442716	NM_001146677.1	mir-19d-5p	agouti related protein-1 isoform X1	3	F:GO:0005102; C:GO:0005576; P:GO:0009755	F:signaling receptor binding; C:extracellular region; P:hormone-mediated signaling pathway	IPR007733 (SMART); IPR036836 (G3DSA:4.10.760.GENE3D); IPR007733 (PFAM); IPR007733 (PANTHER); PTHR16551:SF4 (PANTHER); IPR027300 (PROSITE_PROFILES); IPR036836 (SUPERFAMILY)	F:GO:0005102; C:GO:0005576; P:GO:0009755	F:signaling receptor binding; C:extracellular region; P:hormone-mediated signaling pathway
gi|213514707	NM_001139898.1	mir-150-5p	Alanine aminotransferase 2-like	3	F:GO:0008483; P:GO:0009058; F:GO:0030170	F:transaminase activity; P:biosynthetic process; F:pyridoxal phosphate binding	IPR015422 (G3DSA:3.90.1150.GENE3D); IPR015421 (G3DSA:3.40.640.GENE3D); IPR015422 (G3DSA:3.90.1150.GENE3D); IPR004839 (PFAM); PTHR11751:SF308 (PANTHER); PTHR11751 (PANTHER); cd00609 (CDD); IPR015424 (SUPERFAMILY)	F:GO:0003824; P:GO:0009058; F:GO:0030170	F:catalytic activity; P:biosynthetic process; F:pyridoxal phosphate binding
gi|213515027	NM_001140214.1	mir-138-5p mir-92a-5p	Alanyl-tRNA synthetase domain-containing protein 1	3	F:GO:0004812; F:GO:0005524; P:GO:0043039	F:aminoacyl-tRNA ligase activity; F:ATP binding; P:tRNA aminoacylation	IPR012947 (SMART); G3DSA:2.40.30.130 (GENE3D); G3DSA:3.30.980.10 (GENE3D); IPR012947 (PFAM); PTHR43462:SF1 (PANTHER); PTHR43462 (PANTHER); IPR009000 (SUPERFAMILY); IPR018163 (SUPERFAMILY)	F:GO:0000166; F:GO:0004812; F:GO:0005524; P:GO:0043039	F:nucleotide binding; F:aminoacyl-tRNA ligase activity; F:ATP binding; P:tRNA aminoacylation
gi|304434598	NM_001141021.2	mir-222a-3p	Alcohol dehydrogenase class-3	3	P:GO:0006069; F:GO:0008270; F:GO:0051903	P:ethanol oxidation; F:zinc ion binding; F:S-(hydroxymethyl)glutathione dehydrogenase activity	IPR020843 (SMART); IPR013149 (PFAM); G3DSA:3.40.50.720 (GENE3D); IPR013154 (PFAM); G3DSA:3.90.180.10 (GENE3D); IPR014183 (TIGRFAM); PTHR43880 (PANTHER); PTHR43880:SF13 (PANTHER); IPR014183 (CDD); IPR011032 (SUPERFAMILY); IPR036291 (SUPERFAMILY); IPR011032 (SUPERFAMILY)	P:GO:0006069; F:GO:0008270; F:GO:0016491; F:GO:0051903; P:GO:0055114	P:ethanol oxidation; F:zinc ion binding; F:oxidoreductase activity; F:S-(hydroxymethyl)glutathione dehydrogenase activity; P:oxidation-reduction process
gi|213513096	NM_001139976.1	let-7b-5p let-7i-5p mir-133a-3p mir-23a-5p	Alkaline phosphatase	3	F:GO:0004035; C:GO:0016021; P:GO:0016311	F:alkaline phosphatase activity; C:integral component of membrane; P:dephosphorylation	IPR001952 (PRINTS); IPR001952 (SMART); IPR017849 (G3DSA:3.40.720.GENE3D); IPR001952 (PFAM); PTHR11596:SF71 (PANTHER); IPR001952 (PANTHER); IPR001952 (CDD); IPR017850 (SUPERFAMILY)	F:GO:0003824; F:GO:0016791	F:catalytic activity; F:phosphatase activity
gi|213510795	NM_001140387.1	mir-182-3p	Alkylated DNA repair protein alkB homolog 7	3	C:GO:0005759; P:GO:0006974; P:GO:1902445	C:mitochondrial matrix; P:cellular response to DNA damage stimulus; P:regulation of mitochondrial membrane permeability involved in programmed necrotic cell death	IPR037151 (G3DSA:2.60.120.GENE3D); IPR032870 (PANTHER); SSF51197 (SUPERFAMILY)	C:GO:0005759; P:GO:0006974; P:GO:1902445	C:mitochondrial matrix; P:cellular response to DNA damage stimulus; P:regulation of mitochondrial membrane permeability involved in programmed necrotic cell death
gi|213513234	NM_001141761.1	mir-23b-5p	Alpha-1,3-mannosyl-glycoprotein 2-beta-N-acetylglucosaminyltransferase	3	P:GO:0006486; F:GO:0008375; C:GO:0016021	P:protein glycosylation; F:acetylglucosaminyltransferase activity; C:integral component of membrane	G3DSA:3.10.180.20 (GENE3D); IPR029044 (G3DSA:3.90.550.GENE3D); IPR004139 (PFAM); PTHR10468:SF0 (PANTHER); IPR004139 (PANTHER); cd02514 (CDD); IPR029044 (SUPERFAMILY)	P:GO:0006486; F:GO:0008375	P:protein glycosylation; F:acetylglucosaminyltransferase activity
gi|304434580	NM_001141124.2	mir-193-5p	ammonium transporter Rh type B	3	F:GO:0008519; C:GO:0016021; P:GO:0072488	F:ammonium transmembrane transporter activity; C:integral component of membrane; P:ammonium transmembrane transport	IPR002229 (PRINTS); IPR029020 (G3DSA:1.10.3430.GENE3D); IPR024041 (PFAM); PTHR11730:SF32 (PANTHER); PTHR11730 (PANTHER); SSF111352 (SUPERFAMILY)	F:GO:0008519; P:GO:0015696; C:GO:0016020	F:ammonium transmembrane transporter activity; P:ammonium transport; C:membrane
gi|291190087	NM_001173707.1	mir-139-3p mir-193-5p mir-21b-3p	amyloid beta (A4) precursor protein-binding, family A, member 1 (X11)	3	F:GO:0001540; F:GO:0004857; P:GO:0043086	F:amyloid-beta binding; F:enzyme inhibitor activity; P:negative regulation of catalytic activity	IPR006020 (SMART); IPR001478 (SMART); IPR006020 (PFAM); IPR001478 (PFAM); G3DSA:2.30.42.10 (GENE3D); IPR011993 (G3DSA:2.30.29.GENE3D); G3DSA:2.30.42.10 (GENE3D); mobidb-lite (MOBIDB_LITE); mobidb-lite (MOBIDB_LITE); mobidb-lite (MOBIDB_LITE); mobidb-lite (MOBIDB_LITE); mobidb-lite (MOBIDB_LITE); IPR030531 (PTHR12345:PANTHER); PTHR12345 (PANTHER); IPR001478 (PROSITE_PROFILES); IPR006020 (PROSITE_P…	F:GO:0001540; F:GO:0004857; F:GO:0005515; P:GO:0050790	F:amyloid-beta binding; F:enzyme inhibitor activity; F:protein binding; P:regulation of catalytic activity
gi|213512165	NM_001140845.1	mir-1338-3p mir-210-5p	anaphase-promoting complex subunit CDC26	3	C:GO:0005680; P:GO:0030071; P:GO:0031145	C:anaphase-promoting complex; P:regulation of mitotic metaphase/anaphase transition; P:anaphase-promoting complex-dependent catabolic process	IPR018860 (PFAM); mobidb-lite (MOBIDB_LITE); PTHR28579 (PANTHER)	C:GO:0005680; P:GO:0030071; P:GO:0031145	C:anaphase-promoting complex; P:regulation of mitotic metaphase/anaphase transition; P:anaphase-promoting complex-dependent catabolic process
gi|213511291	NM_001140418.1	mir-218-5p	Androgen-induced proliferation inhibitor	3	P:GO:0006355; P:GO:0007064; F:GO:0046983	P:regulation of transcription, DNA-templated; P:mitotic sister chromatid cohesion; F:protein dimerization activity	IPR011598 (SMART); IPR011598 (PFAM); IPR021802 (PFAM); IPR036638 (G3DSA:4.10.280.GENE3D); mobidb-lite (MOBIDB_LITE); mobidb-lite (MOBIDB_LITE); PTHR12663:SF1 (PANTHER); IPR039776 (PANTHER); IPR011598 (PROSITE_PROFILES); IPR011598 (CDD); IPR036638 (SUPERFAMILY); IPR016024 (SUPERFAMILY)	P:GO:0006355; P:GO:0007064; F:GO:0046983	P:regulation of transcription, DNA-templated; P:mitotic sister chromatid cohesion; F:protein dimerization activity
gi|213512271	NM_001139941.1	mir-16a-3p mir-199a-5p mir-216b-3p	Angiopoietin-related protein 4 precursor	3	P:GO:0001525; C:GO:0005615; P:GO:0043066	P:angiogenesis; C:extracellular space; P:negative regulation of apoptotic process	IPR002181 (SMART); IPR014716 (G3DSA:3.90.215.GENE3D); IPR002181 (PFAM); IPR014715 (G3DSA:4.10.530.GENE3D); IPR028793 (PTHR19143:PANTHER); IPR028793 (PTHR19143:PANTHER); PTHR19143 (PANTHER); IPR002181 (PROSITE_PROFILES); IPR002181 (CDD); IPR036056 (SUPERFAMILY)	P:GO:0001525; C:GO:0005615; P:GO:0043066	P:angiogenesis; C:extracellular space; P:negative regulation of apoptotic process
gi|213511951	NM_001139997.1	mir-456-3p	Annexin A11	3	F:GO:0005509; F:GO:0005544; P:GO:0050819	F:calcium ion binding; F:calcium-dependent phospholipid binding; P:negative regulation of coagulation	IPR001464 (PRINTS); IPR002392 (PRINTS); IPR018502 (SMART); IPR037104 (G3DSA:1.10.220.GENE3D); IPR037104 (G3DSA:1.10.220.GENE3D); IPR037104 (G3DSA:1.10.220.GENE3D); IPR018502 (PFAM); IPR037104 (G3DSA:1.10.220.GENE3D); mobidb-lite (MOBIDB_LITE); mobidb-lite (MOBIDB_LITE); mobidb-lite (MOBIDB_LITE); mobidb-lite (MOBIDB_LITE); IPR008157 (PTHR10502:PANTHER); PTHR10502 (PANTHER); SSF47874 (SUPERFAMILY)	F:GO:0005509; F:GO:0005544; P:GO:0050819	F:calcium ion binding; F:calcium-dependent phospholipid binding; P:negative regulation of coagulation
gi|1048072239	NM_001140950.2	mir-19d-5p	AP-4 complex subunit sigma-1	3	C:GO:0005623; P:GO:0006886; C:GO:0016020	C:cell; P:intracellular protein transport; C:membrane	IPR022775 (PFAM); IPR016635 (PIRSF); G3DSA:3.30.450.60 (GENE3D); IPR016635 (PANTHER); PTHR11753:SF4 (PANTHER); IPR011012 (SUPERFAMILY)	P:GO:0015031	P:protein transport
gi|213515359	NM_001141437.1	let-7j-5p	Apolipoprotein D precursor	3	P:GO:0006869; P:GO:0007568; F:GO:0008289	P:lipid transport; P:aging; F:lipid binding	no IPS match	no IPS match	no IPS match
gi|259155099	NM_001165320.1	mir-30b-5p mir-30d-3p mir-92b-5p	autophagy-related protein 7	3	C:GO:0005737; P:GO:0006914; F:GO:0008641	C:cytoplasm; P:autophagy; F:ubiquitin-like modifier activating enzyme activity	IPR006285 (TIGRFAM); IPR000594 (PFAM); IPR032197 (PFAM); G3DSA:3.40.140.70 (GENE3D); G3DSA:3.40.140.100 (GENE3D); mobidb-lite (MOBIDB_LITE); mobidb-lite (MOBIDB_LITE); IPR006285 (PTHR10953:PANTHER); PTHR10953 (PANTHER); cd01486 (CDD); IPR035985 (SUPERFAMILY)	C:GO:0005737; P:GO:0006914; F:GO:0008641	C:cytoplasm; P:autophagy; F:ubiquitin-like modifier activating enzyme activity
gi|259155261	NM_001165400.1	mir-7a-3p	Band 4.1-like protein 5	3	C:GO:0005856; C:GO:0005912; F:GO:0008092	C:cytoskeleton; C:adherens junction; F:cytoskeletal protein binding	IPR000798 (PRINTS); IPR019749 (PRINTS); IPR019749 (SMART); IPR018980 (SMART); IPR014847 (SMART); IPR018980 (PFAM); IPR019748 (PFAM); IPR014847 (PFAM); G3DSA:3.10.20.90 (GENE3D); IPR018979 (PFAM); IPR014352 (G3DSA:1.20.80.GENE3D); IPR011993 (G3DSA:2.30.29.GENE3D); mobidb-lite (MOBIDB_LITE); mobidb-lite (MOBIDB_LITE); PTHR23280 (PANTHER); IPR030694 (PTHR23280:PANTHER); IPR000299 (PROSITE_PROFILES);…	C:GO:0005856; C:GO:0005912; F:GO:0008092	C:cytoskeleton; C:adherens junction; F:cytoskeletal protein binding
gi|213513031	NM_001141679.1	mir-216b-3p	BCL2/adenovirus E1B interacting protein 3-like	3	C:GO:0005740; C:GO:0016021; P:GO:0043065	C:mitochondrial envelope; C:integral component of membrane; P:positive regulation of apoptotic process	IPR010548 (PFAM); mobidb-lite (MOBIDB_LITE); mobidb-lite (MOBIDB_LITE); IPR010548 (PANTHER); PTHR15186:SF7 (PANTHER)	C:GO:0005740; C:GO:0016021; P:GO:0043065	C:mitochondrial envelope; C:integral component of membrane; P:positive regulation of apoptotic process
gi|340745322	NM_001165331.2	let-7b-5p mir-142a-3p mir-221-3p mir-30d-3p	Beta-1,4 N-acetylgalactosaminyltransferase 1 precursor	3	F:GO:0016758; C:GO:0030173; P:GO:0030259	F:transferase activity, transferring hexosyl groups; C:integral component of Golgi membrane; P:lipid glycosylation	IPR001173 (PFAM); IPR029044 (G3DSA:3.90.550.GENE3D); IPR011143 (PIRSF); PTHR15046 (PANTHER); PTHR15046:SF1 (PANTHER); cd00761 (CDD); IPR029044 (SUPERFAMILY)	F:GO:0016758; C:GO:0030173; P:GO:0030259	F:transferase activity, transferring hexosyl groups; C:integral component of Golgi membrane; P:lipid glycosylation
gi|525314397	NM_001279082.1	mir-25-5p	beta-carotene oxygenase 2 like	3	F:GO:0016702; F:GO:0046872; P:GO:0055114	F:oxidoreductase activity, acting on single donors with incorporation of molecular oxygen, incorporation of two atoms of oxygen; F:metal ion binding; P:oxidation-reduction process	IPR004294 (PFAM); mobidb-lite (MOBIDB_LITE); mobidb-lite (MOBIDB_LITE); IPR004294 (PANTHER); PTHR10543:SF47 (PANTHER)	F:GO:0016702; P:GO:0055114	F:oxidoreductase activity, acting on single donors with incorporation of molecular oxygen, incorporation of two atoms of oxygen; P:oxidation-reduction process
gi|213511325	NM_001141634.1	mir-301a-3p	Beta-hexosaminidase beta chain precursor	3	F:GO:0004563; P:GO:0005975; F:GO:0102148	F:beta-N-acetylhexosaminidase activity; P:carbohydrate metabolic process; F:N-acetyl-beta-D-galactosaminidase activity	IPR025705 (PRINTS); IPR029018 (G3DSA:3.30.379.GENE3D); IPR025705 (PIRSF); G3DSA:3.20.20.80 (GENE3D); IPR015883 (PFAM); IPR029019 (PFAM); PTHR22600 (PANTHER); PTHR22600:SF38 (PANTHER); cd06562 (CDD); IPR017853 (SUPERFAMILY); IPR029018 (SUPERFAMILY)	F:GO:0004553; F:GO:0004563; P:GO:0005975	F:hydrolase activity, hydrolyzing O-glycosyl compounds; F:beta-N-acetylhexosaminidase activity; P:carbohydrate metabolic process
gi|213511157	NM_001141777.1	mir-130a-5p mir-24b-3p mir-30b-3p mir-730a-5p	bis(5'-adenosyl)-triphosphatase ENPP4 precursor	3	C:GO:0016021; P:GO:0030194; F:GO:0047710	C:integral component of membrane; P:positive regulation of blood coagulation; F:bis(5'-adenosyl)-triphosphatase activity	IPR002591 (PFAM); G3DSA:3.30.1360.180 (GENE3D); IPR017849 (G3DSA:3.40.720.GENE3D); IPR029879 (PTHR10151:PANTHER); PTHR10151 (PANTHER); cd16018 (CDD); IPR017850 (SUPERFAMILY)	F:GO:0003824; P:GO:0030194; F:GO:0047710	F:catalytic activity; P:positive regulation of blood coagulation; F:bis(5'-adenosyl)-triphosphatase activity
gi|291190483	NM_001173805.1	mir-128-5p mir-150-5p	C-terminal-binding protein 1 isoform X1	3	F:GO:0016616; F:GO:0051287; P:GO:0055114	F:oxidoreductase activity, acting on the CH-OH group of donors, NAD or NADP as acceptor; F:NAD binding; P:oxidation-reduction process	IPR006140 (PFAM); G3DSA:3.40.50.720 (GENE3D); G3DSA:3.40.50.720 (GENE3D); IPR006139 (PFAM); mobidb-lite (MOBIDB_LITE); PTHR10996 (PANTHER); PTHR10996:SF72 (PANTHER); IPR036291 (SUPERFAMILY); SSF52283 (SUPERFAMILY)	F:GO:0016616; F:GO:0051287; P:GO:0055114	F:oxidoreductase activity, acting on the CH-OH group of donors, NAD or NADP as acceptor; F:NAD binding; P:oxidation-reduction process
gi|213513979	NM_001140493.1	mir-26b-3p	C-X-C chemokine receptor type 3	3	F:GO:0004930; P:GO:0007186; C:GO:0016021	F:G protein-coupled receptor activity; P:G protein-coupled receptor signaling pathway; C:integral component of membrane	IPR001277 (PRINTS); IPR000276 (PRINTS); IPR000276 (PFAM); G3DSA:1.20.1070.10 (GENE3D); PTHR10489 (PANTHER); PTHR10489:SF671 (PANTHER); IPR017452 (PROSITE_PROFILES); SSF81321 (SUPERFAMILY)	F:GO:0004930; P:GO:0007186; C:GO:0016021	F:G protein-coupled receptor activity; P:G protein-coupled receptor signaling pathway; C:integral component of membrane
gi|259155275	NM_001165408.1	mir-19d-5p	Calpain-3	3	F:GO:0004198; F:GO:0005509; P:GO:0006508	F:calcium-dependent cysteine-type endopeptidase activity; F:calcium ion binding; P:proteolysis	IPR022684 (PRINTS); IPR001300 (SMART); IPR022683 (SMART); IPR002048 (SMART); PF16648 (PFAM); IPR002048 (PFAM); IPR002048 (PFAM); IPR022682 (PFAM); G3DSA:1.10.238.10 (GENE3D); G3DSA:3.90.70.10 (GENE3D); G3DSA:2.60.120.380 (GENE3D); IPR001300 (PFAM); mobidb-lite (MOBIDB_LITE); PTHR10183 (PANTHER); PTHR10183:SF377 (PANTHER); IPR002048 (PROSITE_PROFILES); IPR002048 (PROSITE_PROFILES); IPR001300 (PROS…	F:GO:0004198; F:GO:0005509; C:GO:0005622; P:GO:0006508	F:calcium-dependent cysteine-type endopeptidase activity; F:calcium ion binding; C:intracellular; P:proteolysis
gi|213513773	NM_001139865.1	mir-146b-5p mir-30d-3p	Calponin-3	3	F:GO:0003779; F:GO:0005516; P:GO:0031032	F:actin binding; F:calmodulin binding; P:actomyosin structure organization	IPR003096 (PRINTS); IPR001997 (PRINTS); IPR001715 (SMART); IPR001715 (PFAM); IPR000557 (PFAM); IPR036872 (G3DSA:1.10.418.GENE3D); mobidb-lite (MOBIDB_LITE); mobidb-lite (MOBIDB_LITE); mobidb-lite (MOBIDB_LITE); PTHR18959 (PANTHER); PTHR18959:SF46 (PANTHER); IPR000557 (PROSITE_PROFILES); IPR001715 (PROSITE_PROFILES); IPR000557 (PROSITE_PROFILES); IPR000557 (PROSITE_PROFILES); IPR001715 (CDD); IPR0…	F:GO:0003779; F:GO:0005515; P:GO:0031032	F:actin binding; F:protein binding; P:actomyosin structure organization
gi|213510871	NM_001139651.1	mir-17-5p mir-193-5p	capping protein (actin filament) muscle Z-line alpha 2	3	F:GO:0003779; C:GO:0008290; P:GO:0051016	F:actin binding; C:F-actin capping protein complex; P:barbed-end actin filament capping	IPR002189 (PRINTS); IPR002189 (PFAM); G3DSA:2.40.160.80 (GENE3D); G3DSA:1.20.1290.20 (GENE3D); IPR002189 (PANTHER); PTHR10653:SF2 (PANTHER); IPR037282 (SUPERFAMILY)	C:GO:0008290; P:GO:0051016	C:F-actin capping protein complex; P:barbed-end actin filament capping
gi|291190277	NM_001173753.1	mir-25-3p	carbohydrate sulfotransferase 1 precursor	3	C:GO:0000139; P:GO:0005975; F:GO:0008146	C:Golgi membrane; P:carbohydrate metabolic process; F:sulfotransferase activity	IPR016469 (PIRSF); IPR000863 (PFAM); G3DSA:3.40.50.300 (GENE3D); PTHR10704:SF36 (PANTHER); PTHR10704 (PANTHER); IPR027417 (SUPERFAMILY)	C:GO:0000139; P:GO:0005975; F:GO:0008146	C:Golgi membrane; P:carbohydrate metabolic process; F:sulfotransferase activity
gi|213513305	NM_001140886.1	mir-29a-5p	Carboxypeptidase A1 precursor	3	F:GO:0004181; P:GO:0006508; F:GO:0008270	F:metallocarboxypeptidase activity; P:proteolysis; F:zinc ion binding	IPR000834 (PRINTS); IPR000834 (SMART); G3DSA:3.40.630.10 (GENE3D); IPR036990 (G3DSA:3.30.70.GENE3D); IPR000834 (PFAM); IPR003146 (PFAM); mobidb-lite (MOBIDB_LITE); PTHR11705 (PANTHER); PTHR11705:SF94 (PANTHER); IPR034248 (CDD); SSF53187 (SUPERFAMILY); SSF54897 (SUPERFAMILY)	F:GO:0004180; F:GO:0004181; P:GO:0006508; F:GO:0008270	F:carboxypeptidase activity; F:metallocarboxypeptidase activity; P:proteolysis; F:zinc ion binding
gi|213515081	NM_001140384.1	mir-101b-5p mir-193-5p	Casein kinase I isoform epsilon	3	F:GO:0004674; F:GO:0005524; P:GO:0006468	F:protein serine/threonine kinase activity; F:ATP binding; P:protein phosphorylation	IPR000719 (SMART); G3DSA:1.10.510.10 (GENE3D); IPR000719 (PFAM); mobidb-lite (MOBIDB_LITE); mobidb-lite (MOBIDB_LITE); mobidb-lite (MOBIDB_LITE); mobidb-lite (MOBIDB_LITE); mobidb-lite (MOBIDB_LITE); PTHR11909:SF298 (PANTHER); PTHR11909 (PANTHER); IPR000719 (PROSITE_PROFILES); cd14125 (CDD); IPR011009 (SUPERFAMILY)	F:GO:0004672; F:GO:0005524; P:GO:0006468	F:protein kinase activity; F:ATP binding; P:protein phosphorylation
gi|185135260	NM_001123586.1	mir-30b-3p mir-8159-5p mir-92b-5p	cathelicidin precursor	3	P:GO:0010628; P:GO:0019835; P:GO:0050829	P:positive regulation of gene expression; P:cytolysis; P:defense response to Gram-negative bacterium	G3DSA:3.10.450.10 (GENE3D); PF00666 (PFAM); PD001838 (PRODOM); SSF54403 (SUPERFAMILY)	no GO terms	no GO terms
gi|213513815	NM_001140206.1	mir-101a-3p mir-143-5p	Cathepsin F precursor	3	F:GO:0004869; F:GO:0008234; P:GO:0010951	F:cysteine-type endopeptidase inhibitor activity; F:cysteine-type peptidase activity; P:negative regulation of endopeptidase activity	IPR000668 (PRINTS); IPR000010 (SMART); IPR013201 (SMART); IPR000668 (SMART); G3DSA:3.90.70.10 (GENE3D); IPR013201 (PFAM); IPR000010 (PFAM); IPR000668 (PFAM); G3DSA:3.10.450.10 (GENE3D); PTHR12411:SF444 (PANTHER); IPR013128 (PANTHER); IPR039417 (CDD); IPR000010 (CDD); SSF54403 (SUPERFAMILY); IPR038765 (SUPERFAMILY)	F:GO:0004869; P:GO:0006508; F:GO:0008234	F:cysteine-type endopeptidase inhibitor activity; P:proteolysis; F:cysteine-type peptidase activity
gi|226443039	NM_001146546.1	mir-214-3p	Cathepsin L1 precursor	3	C:GO:0005764; P:GO:0006508; F:GO:0008234	C:lysosome; P:proteolysis; F:cysteine-type peptidase activity	IPR000668 (PRINTS); IPR013201 (SMART); IPR000668 (SMART); G3DSA:3.90.70.10 (GENE3D); IPR000668 (PFAM); IPR013201 (PFAM); PTHR12411:SF57 (PANTHER); IPR013128 (PANTHER); IPR039417 (CDD); IPR038765 (SUPERFAMILY)	P:GO:0006508; F:GO:0008234	P:proteolysis; F:cysteine-type peptidase activity
gi|213512511	NM_001140335.1	mir-193-5p	cation transport regulator-like protein 1	3	F:GO:0003839; P:GO:0006751; F:GO:0061928	F:gamma-glutamylcyclotransferase activity; P:glutathione catabolic process; F:glutathione specific gamma-glutamylcyclotransferase activity	G3DSA:3.10.490.10 (GENE3D); IPR006840 (PFAM); IPR006840 (PANTHER); PTHR12192:SF15 (PANTHER); IPR013024 (CDD); IPR036568 (SUPERFAMILY)	F:GO:0003839; P:GO:0006751	F:gamma-glutamylcyclotransferase activity; P:glutathione catabolic process
gi|185135736	NM_001123611.1	mir-30d-3p mir-727-5p	CD4-like protein isoform X1	3	P:GO:0006955; F:GO:0015026; C:GO:0016021	P:immune response; F:coreceptor activity; C:integral component of membrane	IPR003599 (SMART); IPR013783 (G3DSA:2.60.40.GENE3D); IPR013783 (G3DSA:2.60.40.GENE3D); IPR013151 (PFAM); IPR013783 (G3DSA:2.60.40.GENE3D); IPR013783 (G3DSA:2.60.40.GENE3D); IPR000973 (PTHR11422:PANTHER); PTHR11422 (PANTHER); IPR007110 (PROSITE_PROFILES); IPR007110 (PROSITE_PROFILES); IPR007110 (PROSITE_PROFILES); IPR036179 (SUPERFAMILY); IPR036179 (SUPERFAMILY); IPR036179 (SUPERFAMILY); IPR036179…	P:GO:0006955; F:GO:0015026; C:GO:0016020	P:immune response; F:coreceptor activity; C:membrane
gi|291190603	NM_001173677.1	mir-2188-3p	CDK5 regulatory subunit-associated protein 1-like 1	3	P:GO:0006400; F:GO:0016740; F:GO:0051539	P:tRNA modification; F:transferase activity; F:4 iron, 4 sulfur cluster binding	IPR006638 (SMART); IPR006466 (TIGRFAM); IPR038135 (G3DSA:3.40.50.GENE3D); IPR005839 (TIGRFAM); IPR007197 (PFAM); IPR013848 (PFAM); IPR002792 (PFAM); IPR023404 (G3DSA:3.80.30.GENE3D); IPR007197 (mobidb-MOBIDB_LITE); PTHR11918 (PANTHER); IPR002792 (PROSITE_PROFILES); IPR013848 (PROSITE_PROFILES); cd01335 (CDD); SSF102114 (SUPERFAMILY)	F:GO:0003824; P:GO:0006400; F:GO:0016740; F:GO:0051536; F:GO:0051539	F:catalytic activity; P:tRNA modification; F:transferase activity; F:iron-sulfur cluster binding; F:4 iron, 4 sulfur cluster binding
gi|291190778	NM_001173931.1	mir-16a-3p mir-16a-3p mir-19d-5p mir-202-3p	cell division cycle 5-like protein	3	F:GO:0003677; C:GO:0005634; P:GO:0051301	F:DNA binding; C:nucleus; P:cell division	IPR001005 (SMART); IPR021786 (PFAM); G3DSA:1.10.10.60 (GENE3D); G3DSA:1.10.10.60 (GENE3D); PF13921 (PFAM); mobidb-lite (MOBIDB_LITE); mobidb-lite (MOBIDB_LITE); mobidb-lite (MOBIDB_LITE); mobidb-lite (MOBIDB_LITE); mobidb-lite (MOBIDB_LITE); mobidb-lite (MOBIDB_LITE); mobidb-lite (MOBIDB_LITE); PTHR10641:SF919 (PANTHER); IPR015495 (PANTHER); IPR017930 (PROSITE_PROFILES); IPR017930 (PROSITE_PROFIL…	F:GO:0003677	F:DNA binding
gi|304434781	NM_001140726.2	let-7d-5p	Cellular retinoic acid-binding protein 1	3	F:GO:0001972; C:GO:0005737; P:GO:0034653	F:retinoic acid binding; C:cytoplasm; P:retinoic acid catabolic process	no IPS match	no IPS match	no IPS match
gi|213515549	NM_001140300.1	mir-221-3p	Centaurin-beta-1	3	F:GO:0005096; P:GO:0043547; F:GO:0046872	F:GTPase activator activity; P:positive regulation of GTPase activity; F:metal ion binding	IPR001164 (PRINTS); IPR001164 (SMART); IPR001849 (SMART); IPR002110 (SMART); IPR020683 (PFAM); IPR011993 (G3DSA:2.30.29.GENE3D); IPR001849 (PFAM); IPR027267 (G3DSA:1.20.1270.GENE3D); PF16746 (PFAM); IPR036770 (G3DSA:1.25.40.GENE3D); IPR038508 (G3DSA:3.30.40.GENE3D); IPR001164 (PFAM); mobidb-lite (MOBIDB_LITE); mobidb-lite (MOBIDB_LITE); mobidb-lite (MOBIDB_LITE); PTHR23180 (PANTHER); PTHR23180:SF…	F:GO:0005096; F:GO:0005515	F:GTPase activator activity; F:protein binding
gi|291190529	NM_001173659.1	mir-139-5p mir-92b-3p	Centaurin-beta-5	3	F:GO:0005096; P:GO:0043547; F:GO:0046872	F:GTPase activator activity; P:positive regulation of GTPase activity; F:metal ion binding	IPR001164 (PRINTS); IPR001164 (SMART); IPR001849 (SMART); IPR002110 (SMART); IPR001164 (PFAM); PF13857 (PFAM); IPR038508 (G3DSA:3.30.40.GENE3D); IPR011993 (G3DSA:2.30.29.GENE3D); IPR036770 (G3DSA:1.25.40.GENE3D); IPR001849 (PFAM); mobidb-lite (MOBIDB_LITE); mobidb-lite (MOBIDB_LITE); mobidb-lite (MOBIDB_LITE); mobidb-lite (MOBIDB_LITE); mobidb-lite (MOBIDB_LITE); PTHR23180 (PANTHER); PTHR23180:SF…	F:GO:0005096; F:GO:0005515	F:GTPase activator activity; F:protein binding
gi|226443379	NM_001146383.1	mir-128-3p mir-23b-5p	Claudin-5	3	F:GO:0005198; C:GO:0005923; C:GO:0016021	F:structural molecule activity; C:bicellular tight junction; C:integral component of membrane	mobidb-lite (MOBIDB_LITE); mobidb-lite (MOBIDB_LITE)	no GO terms	no GO terms
gi|213515221	NM_001139701.1	mir-21b-3p mir-92b-5p	cofilin 2	3	F:GO:0003779; C:GO:0015629; P:GO:0030042	F:actin binding; C:actin cytoskeleton; P:actin filament depolymerization	IPR017904 (PRINTS); IPR002108 (SMART); IPR029006 (G3DSA:3.40.20.GENE3D); IPR002108 (PFAM); IPR017904 (PANTHER); PTHR11913:SF15 (PANTHER); IPR002108 (PROSITE_PROFILES); IPR017904 (CDD); SSF55753 (SUPERFAMILY)	F:GO:0003779; C:GO:0005622; C:GO:0015629; P:GO:0030042	F:actin binding; C:intracellular; C:actin cytoskeleton; P:actin filament depolymerization
gi|291190263	NM_001173750.1	mir-143-5p	coronin-1C isoform X1	3	C:GO:0015629; P:GO:0030036; F:GO:0051015	C:actin cytoskeleton; P:actin cytoskeleton organization; F:actin filament binding	IPR001680 (SMART); IPR015048 (SMART); SM01167 (SMART); PF16300 (PFAM); IPR001680 (PFAM); IPR015048 (PFAM); IPR015943 (G3DSA:2.130.10.GENE3D); mobidb-lite (MOBIDB_LITE); mobidb-lite (MOBIDB_LITE); IPR015505 (PANTHER); IPR027333 (PTHR10856:PANTHER); IPR017986 (PROSITE_PROFILES); IPR001680 (PROSITE_PROFILES); IPR001680 (PROSITE_PROFILES); IPR036322 (SUPERFAMILY)	F:GO:0005515; C:GO:0015629; P:GO:0030036; F:GO:0051015	F:protein binding; C:actin cytoskeleton; P:actin cytoskeleton organization; F:actin filament binding
gi|213515091	NM_001139587.1	let-7i-3p	creatine kinase S-type, mitochondrial	3	F:GO:0004111; F:GO:0005524; P:GO:0016310	F:creatine kinase activity; F:ATP binding; P:phosphorylation	no IPS match	no IPS match	no IPS match
gi|213511219	NM_001139765.1	mir-221-3p	cyclin-dependent kinase 9	3	F:GO:0004674; F:GO:0005524; P:GO:0006468	F:protein serine/threonine kinase activity; F:ATP binding; P:protein phosphorylation	IPR000719 (SMART); G3DSA:1.10.510.10 (GENE3D); PF12330 (PFAM); IPR000719 (PFAM); G3DSA:3.30.200.20 (GENE3D); mobidb-lite (MOBIDB_LITE); mobidb-lite (MOBIDB_LITE); PTHR24056 (PANTHER); PTHR24056:SF233 (PANTHER); IPR000719 (PROSITE_PROFILES); cd07865 (CDD); IPR011009 (SUPERFAMILY)	F:GO:0004672; F:GO:0005524; P:GO:0006468	F:protein kinase activity; F:ATP binding; P:protein phosphorylation
gi|213513599	NM_001139920.1	mir-130a-5p mir-216b-3p mir-30b-3p mir-460-5p	Cysteinyl-tRNA synthetase, cytoplasmic	3	F:GO:0004812; F:GO:0005524; P:GO:0006418	F:aminoacyl-tRNA ligase activity; F:ATP binding; P:tRNA aminoacylation for protein translation	IPR024909 (PRINTS); IPR032678 (PFAM); IPR014729 (G3DSA:3.40.50.GENE3D); mobidb-lite (MOBIDB_LITE); IPR024909 (PANTHER); PTHR10890:SF3 (PANTHER); IPR009080 (SUPERFAMILY); SSF52374 (SUPERFAMILY)	F:GO:0000166; F:GO:0004812; F:GO:0005524; P:GO:0006418	F:nucleotide binding; F:aminoacyl-tRNA ligase activity; F:ATP binding; P:tRNA aminoacylation for protein translation
gi|259155235	NM_001165387.1	mir-723-3p mir-8157-3p	death-associated protein kinase 3	3	F:GO:0004674; F:GO:0005524; P:GO:0006468	F:protein serine/threonine kinase activity; F:ATP binding; P:protein phosphorylation	IPR000719 (SMART); IPR000719 (PFAM); G3DSA:1.10.510.10 (GENE3D); G3DSA:3.30.200.20 (GENE3D); PIRSF000654 (PIRSF); PTHR44058 (PANTHER); PTHR44058:SF4 (PANTHER); IPR000719 (PROSITE_PROFILES); cd14105 (CDD); IPR011009 (SUPERFAMILY)	F:GO:0004672; F:GO:0005524; P:GO:0006468	F:protein kinase activity; F:ATP binding; P:protein phosphorylation
gi|304434654	NM_001141142.2	mir-8159-5p mir-96-5p	disulfide-isomerase precursor	3	C:GO:0005623; F:GO:0016853; P:GO:0045454	C:cell; F:isomerase activity; P:cell redox homeostasis	no IPS match	no IPS match	no IPS match
gi|213514611	NM_001139809.1	mir-101b-5p	Dual specificity mitogen-activated protein kinase kinase 2	3	F:GO:0004674; F:GO:0005524; P:GO:0006468	F:protein serine/threonine kinase activity; F:ATP binding; P:protein phosphorylation	IPR000719 (SMART); G3DSA:3.30.200.20 (GENE3D); IPR000719 (PFAM); G3DSA:1.10.510.10 (GENE3D); mobidb-lite (MOBIDB_LITE); PTHR24361 (PANTHER); PTHR24361:SF314 (PANTHER); IPR000719 (PROSITE_PROFILES); IPR011009 (SUPERFAMILY)	F:GO:0004672; F:GO:0005524; P:GO:0006468	F:protein kinase activity; F:ATP binding; P:protein phosphorylation
gi|213513170	NM_001140429.1	mir-140-5p mir-2188-3p mir-29a-5p	Dual specificity protein phosphatase 22-A	3	F:GO:0004725; F:GO:0008138; P:GO:0035335	F:protein tyrosine phosphatase activity; F:protein tyrosine/serine/threonine phosphatase activity; P:peptidyl-tyrosine dephosphorylation	IPR020422 (SMART); IPR029021 (G3DSA:3.90.190.GENE3D); IPR000340 (PFAM); PTHR10159:SF324 (PANTHER); IPR024950 (PANTHER); IPR020422 (PROSITE_PROFILES); IPR000387 (PROSITE_PROFILES); IPR020422 (CDD); IPR029021 (SUPERFAMILY)	P:GO:0006470; F:GO:0008138; P:GO:0016311; F:GO:0016791	P:protein dephosphorylation; F:protein tyrosine/serine/threonine phosphatase activity; P:dephosphorylation; F:phosphatase activity
gi|304434679	NM_001141428.2	mir-20a-5p mir-214-3p	Dual specificity protein phosphatase 23	3	F:GO:0004725; F:GO:0008138; P:GO:0035335	F:protein tyrosine phosphatase activity; F:protein tyrosine/serine/threonine phosphatase activity; P:peptidyl-tyrosine dephosphorylation	IPR003595 (SMART); IPR020422 (SMART); IPR029021 (G3DSA:3.90.190.GENE3D); IPR000340 (PFAM); PTHR23339:SF26 (PANTHER); PTHR23339 (PANTHER); IPR000387 (PROSITE_PROFILES); IPR029021 (SUPERFAMILY)	P:GO:0006470; F:GO:0008138; P:GO:0016311; F:GO:0016791	P:protein dephosphorylation; F:protein tyrosine/serine/threonine phosphatase activity; P:dephosphorylation; F:phosphatase activity
gi|213512415	NM_001141898.1	mir-139-5p	E3 ubiquitin-protein ligase MARCH2	3	F:GO:0008270; C:GO:0016021; F:GO:0016874	F:zinc ion binding; C:integral component of membrane; F:ligase activity	IPR011016 (SMART); IPR011016 (PFAM); IPR013083 (G3DSA:3.30.40.GENE3D); mobidb-lite (MOBIDB_LITE); IPR033275 (PANTHER); PTHR23012:SF77 (PANTHER); IPR011016 (PROSITE_PROFILES); SSF57850 (SUPERFAMILY)	F:GO:0008270	F:zinc ion binding
gi|213511629	NM_001141645.1	mir-205b-5p mir-30d-3p mir-727-5p	E3 ubiquitin-protein ligase MARCH3	3	F:GO:0008270; C:GO:0016021; F:GO:0016874	F:zinc ion binding; C:integral component of membrane; F:ligase activity	IPR011016 (SMART); IPR011016 (PFAM); IPR013083 (G3DSA:3.30.40.GENE3D); mobidb-lite (MOBIDB_LITE); mobidb-lite (MOBIDB_LITE); PTHR23012:SF62 (PANTHER); IPR033275 (PANTHER); IPR011016 (PROSITE_PROFILES); cd16699 (CDD); SSF57850 (SUPERFAMILY)	F:GO:0008270	F:zinc ion binding
gi|213513731	NM_001140034.1	mir-194a-3p mir-194a-5p mir-727-3p	E3 ubiquitin-protein ligase MARCH5	3	F:GO:0008270; C:GO:0016021; F:GO:0016874	F:zinc ion binding; C:integral component of membrane; F:ligase activity	IPR011016 (SMART); IPR013083 (G3DSA:3.30.40.GENE3D); IPR011016 (PFAM); PTHR23012:SF70 (PANTHER); IPR033275 (PANTHER); IPR011016 (PROSITE_PROFILES); cd16701 (CDD); SSF57850 (SUPERFAMILY)	F:GO:0008270	F:zinc ion binding
gi|213512161	NM_001141810.1	mir-27a-5p mir-730a-5p mir-92a-5p	E3 ubiquitin-protein ligase RNF13	3	F:GO:0008270; C:GO:0016021; F:GO:0016874	F:zinc ion binding; C:integral component of membrane; F:ligase activity	IPR011016 (SMART); IPR001841 (SMART); IPR013083 (G3DSA:3.30.40.GENE3D); IPR003137 (PFAM); G3DSA:3.50.30.30 (GENE3D); IPR001841 (PFAM); mobidb-lite (MOBIDB_LITE); mobidb-lite (MOBIDB_LITE); mobidb-lite (MOBIDB_LITE); mobidb-lite (MOBIDB_LITE); PTHR22765:SF34 (PANTHER); PTHR22765 (PANTHER); IPR001841 (PROSITE_PROFILES); cd02123 (CDD); SSF57850 (SUPERFAMILY); SSF52025 (SUPERFAMILY)	F:GO:0008270	F:zinc ion binding
gi|291190360	NM_001173774.1	mir-15a-3p	E3 ubiquitin-protein ligase TM129	3	C:GO:0016021; P:GO:0016567; F:GO:0061630	C:integral component of membrane; P:protein ubiquitination; F:ubiquitin protein ligase activity	IPR018801 (PFAM); IPR018801 (PANTHER)	C:GO:0016021; P:GO:0016567; F:GO:0061630	C:integral component of membrane; P:protein ubiquitination; F:ubiquitin protein ligase activity
gi|213513555	NM_001140059.1	mir-92b-3p	EGF-containing fibulin-like extracellular matrix protein 2 precursor	3	F:GO:0005509; C:GO:0005615; P:GO:0048251	F:calcium ion binding; C:extracellular space; P:elastic fiber assembly	IPR000742 (SMART); IPR001881 (SMART); G3DSA:2.10.25.10 (GENE3D); IPR026823 (PFAM); G3DSA:2.10.25.10 (GENE3D); IPR001881 (PFAM); G3DSA:2.10.25.10 (GENE3D); G3DSA:2.10.25.10 (GENE3D); IPR037287 (PANTHER); IPR026824 (PTHR44074:PANTHER); IPR000742 (PROSITE_PROFILES); IPR000742 (PROSITE_PROFILES); IPR000742 (PROSITE_PROFILES); IPR000742 (PROSITE_PROFILES); cd00054 (CDD); cd00054 (CDD); cd00054 (CDD); …	F:GO:0005509; C:GO:0005615; P:GO:0048251	F:calcium ion binding; C:extracellular space; P:elastic fiber assembly
gi|213515283	NM_001140954.1	mir-139-5p mir-27a-5p	Elongation factor 1-beta	3	F:GO:0003746; C:GO:0005853; P:GO:0006414	F:translation elongation factor activity; C:eukaryotic translation elongation factor 1 complex; P:translational elongation	IPR014038 (SMART); IPR018940 (SMART); IPR014717 (G3DSA:3.30.70.GENE3D); IPR014038 (PFAM); G3DSA:1.20.1050.130 (GENE3D); IPR018940 (PFAM); mobidb-lite (MOBIDB_LITE); mobidb-lite (MOBIDB_LITE); PTHR11595:SF45 (PANTHER); PTHR11595 (PANTHER); IPR014038 (CDD); cd10308 (CDD); IPR036282 (SUPERFAMILY); IPR036219 (SUPERFAMILY)	F:GO:0003746; P:GO:0006414	F:translation elongation factor activity; P:translational elongation
gi|291190191	NM_001173731.1	mir-192b-5p mir-192b-5p	Epsilon-sarcoglycan precursor	3	F:GO:0005509; C:GO:0016012; C:GO:0016021	F:calcium ion binding; C:sarcoglycan complex; C:integral component of membrane	IPR006644 (SMART); IPR008908 (PFAM); IPR008908 (PANTHER); IPR030775 (PTHR10132:PANTHER); IPR015919 (SUPERFAMILY)	F:GO:0005509; C:GO:0016012; C:GO:0016020	F:calcium ion binding; C:sarcoglycan complex; C:membrane
gi|213514691	NM_001140183.1	mir-128-5p mir-19d-5p mir-462a-3p	Eukaryotic translation initiation factor 2 subunit 1	3	F:GO:0003743; C:GO:0005737; P:GO:0006413	F:translation initiation factor activity; C:cytoplasm; P:translational initiation	IPR022967 (SMART); IPR003029 (PFAM); IPR024054 (G3DSA:1.10.150.GENE3D); G3DSA:2.40.50.140 (GENE3D); IPR024055 (G3DSA:3.30.70.GENE3D); IPR011488 (PFAM); mobidb-lite (MOBIDB_LITE); mobidb-lite (MOBIDB_LITE); IPR011488 (PANTHER); IPR003029 (PROSITE_PROFILES); cd04452 (CDD); IPR024054 (SUPERFAMILY); IPR012340 (SUPERFAMILY); IPR024055 (SUPERFAMILY)	F:GO:0003676; F:GO:0003723; F:GO:0003743	F:nucleic acid binding; F:RNA binding; F:translation initiation factor activity
gi|213513420	NM_001139719.1	mir-125b-3p mir-221-5p mir-460-5p mir-489-5p	eukaryotic translation initiation factor 4E binding protein 3-1	3	F:GO:0003743; F:GO:0008190; P:GO:0045947	F:translation initiation factor activity; F:eukaryotic initiation factor 4E binding; P:negative regulation of translational initiation	IPR008606 (PFAM); PTHR12669 (PANTHER); PTHR12669:SF5 (PANTHER)	F:GO:0008190; P:GO:0045947	F:eukaryotic initiation factor 4E binding; P:negative regulation of translational initiation
gi|213513581	NM_001139720.1	mir-17-3p mir-193-5p	eukaryotic translation initiation factor 4E binding protein 3-2	3	F:GO:0003743; F:GO:0008190; P:GO:0045947	F:translation initiation factor activity; F:eukaryotic initiation factor 4E binding; P:negative regulation of translational initiation	IPR008606 (PFAM); mobidb-lite (MOBIDB_LITE); mobidb-lite (MOBIDB_LITE); mobidb-lite (MOBIDB_LITE); PTHR12669 (PANTHER); PTHR12669:SF5 (PANTHER)	F:GO:0008190; P:GO:0045947	F:eukaryotic initiation factor 4E binding; P:negative regulation of translational initiation
gi|213511401	NM_001139593.1	mir-7132b-5p	eukaryotic translation initiation factor 4E type 3	3	F:GO:0003743; C:GO:0005737; P:GO:0006413	F:translation initiation factor activity; C:cytoplasm; P:translational initiation	IPR023398 (G3DSA:3.30.760.GENE3D); IPR001040 (PFAM); PTHR11960:SF6 (PANTHER); IPR001040 (PANTHER); IPR023398 (SUPERFAMILY)	F:GO:0003723; F:GO:0003743; C:GO:0005737; P:GO:0006413	F:RNA binding; F:translation initiation factor activity; C:cytoplasm; P:translational initiation
gi|259155109	NM_001165325.1	mir-1338-3p mir-139-3p mir-21a-5p mir-21b-5p mir-21b-5p	exocyst complex component 5	3	C:GO:0000145; P:GO:0006887; P:GO:0048278	C:exocyst; P:exocytosis; P:vesicle docking	IPR009976 (PFAM); IPR033960 (PTHR12100:PANTHER); IPR009976 (PANTHER)	C:GO:0000145; C:GO:0005737; P:GO:0006887; P:GO:0048278	C:exocyst; C:cytoplasm; P:exocytosis; P:vesicle docking
gi|259155095	NM_001165318.1	mir-222a-3p	exostosin-1c isoform X1	3	P:GO:0006486; C:GO:0016021; F:GO:0016757	P:protein glycosylation; C:integral component of membrane; F:transferase activity, transferring glycosyl groups	IPR015338 (PFAM); IPR029044 (G3DSA:3.90.550.GENE3D); IPR040911 (PFAM); mobidb-lite (MOBIDB_LITE); IPR004263 (PANTHER); PTHR11062:SF129 (PANTHER); IPR029044 (SUPERFAMILY)	P:GO:0006486; C:GO:0016021; F:GO:0016757	P:protein glycosylation; C:integral component of membrane; F:transferase activity, transferring glycosyl groups
gi|213510713	NM_001140105.1	mir-18a-3p mir-30c-3p mir-92b-5p	F-actin-capping protein subunit alpha-1 isoform X1	3	F:GO:0003779; C:GO:0008290; P:GO:0051016	F:actin binding; C:F-actin capping protein complex; P:barbed-end actin filament capping	IPR002189 (PRINTS); IPR002189 (PFAM); G3DSA:1.20.1290.20 (GENE3D); G3DSA:2.40.160.80 (GENE3D); IPR002189 (PANTHER); PTHR10653:SF14 (PANTHER); IPR037282 (SUPERFAMILY)	C:GO:0008290; P:GO:0051016	C:F-actin capping protein complex; P:barbed-end actin filament capping
gi|259155113	NM_001165327.1	mir-103-3p mir-449b-5p	fibroblast growth factor 12	3	F:GO:0008083; P:GO:0008543; P:GO:0010469	F:growth factor activity; P:fibroblast growth factor receptor signaling pathway; P:regulation of signaling receptor activity	IPR002209 (PRINTS); PR00262 (PRINTS); IPR002209 (SMART); G3DSA:2.80.10.50 (GENE3D); IPR002209 (PFAM); mobidb-lite (MOBIDB_LITE); IPR002209 (PANTHER); IPR028254 (PTHR11486:PANTHER); IPR002209 (CDD); IPR008996 (SUPERFAMILY)	F:GO:0008083; P:GO:0008543	F:growth factor activity; P:fibroblast growth factor receptor signaling pathway
gi|213512960	NM_001139945.1	mir-724-3p	FK506-binding protein 8	3	P:GO:0000413; F:GO:0003755; C:GO:0016021	P:protein peptidyl-prolyl isomerization; F:peptidyl-prolyl cis-trans isomerase activity; C:integral component of membrane	IPR019734 (SMART); IPR001440 (PFAM); IPR011990 (G3DSA:1.25.40.GENE3D); IPR001179 (PFAM); G3DSA:3.10.50.40 (GENE3D); mobidb-lite (MOBIDB_LITE); mobidb-lite (MOBIDB_LITE); mobidb-lite (MOBIDB_LITE); IPR023566 (PANTHER); PTHR10516:SF271 (PANTHER); IPR019734 (PROSITE_PROFILES); IPR013026 (PROSITE_PROFILES); IPR019734 (PROSITE_PROFILES); IPR019734 (PROSITE_PROFILES); IPR001179 (PROSITE_PROFILES); IPR0…	F:GO:0005515	F:protein binding
gi|259155103	NM_001165321.1	mir-143-5p	formimidoyltransferase-cyclodeaminase	3	F:GO:0005542; F:GO:0016740; P:GO:0044237	F:folic acid binding; F:transferase activity; P:cellular metabolic process	IPR013802 (SMART); IPR012886 (SMART); IPR013802 (PFAM); IPR036178 (G3DSA:1.20.120.GENE3D); IPR037064 (G3DSA:3.30.990.GENE3D); IPR007044 (PFAM); IPR037070 (G3DSA:3.30.70.GENE3D); IPR012886 (PFAM); IPR004227 (TIGRFAM); PTHR12234 (PANTHER); PTHR12234:SF0 (PANTHER); IPR022384 (SUPERFAMILY); IPR036178 (SUPERFAMILY); IPR022384 (SUPERFAMILY)	F:GO:0003824; F:GO:0005542; F:GO:0016740; P:GO:0044237	F:catalytic activity; F:folic acid binding; F:transferase activity; P:cellular metabolic process
gi|291190667	NM_001173920.1	mir-139-3p mir-21b-3p	fructose-bisphosphate aldolase A-like	3	F:GO:0004332; P:GO:0006096; P:GO:0032496	F:fructose-bisphosphate aldolase activity; P:glycolytic process; P:response to lipopolysaccharide	IPR013785 (G3DSA:3.20.20.GENE3D); IPR000741 (PFAM); PTHR11627:SF1 (PANTHER); PTHR11627 (PANTHER); cd00948 (CDD); SSF51569 (SUPERFAMILY)	F:GO:0003824; F:GO:0004332; P:GO:0006096	F:catalytic activity; F:fructose-bisphosphate aldolase activity; P:glycolytic process
gi|185135357	NM_001123727.1	mir-106b-3p mir-148a-5p mir-20b-3p	FXYD domain containing ion transport regulator 7	3	C:GO:0016021; P:GO:0043269; F:GO:0099106	C:integral component of membrane; P:regulation of ion transport; F:ion channel regulator activity	IPR000272 (PFAM); G3DSA:1.20.5.780 (GENE3D); mobidb-lite (MOBIDB_LITE); PTHR14132:SF15 (PANTHER); PTHR14132 (PANTHER)	C:GO:0016020; P:GO:0043269; F:GO:0099106	C:membrane; P:regulation of ion transport; F:ion channel regulator activity
gi|291190207	NM_001173874.1	mir-21b-3p mir-27b-5p mir-8157-3p	FXYD domain-containing ion transport regulator 6 precursor	3	C:GO:0016021; P:GO:0043269; F:GO:0099106	C:integral component of membrane; P:regulation of ion transport; F:ion channel regulator activity	G3DSA:1.20.5.780 (GENE3D); IPR000272 (PFAM); mobidb-lite (MOBIDB_LITE); PTHR14132 (PANTHER); PTHR14132:SF15 (PANTHER); IPR000272 (PRODOM)	C:GO:0016020; P:GO:0043269; F:GO:0099106	C:membrane; P:regulation of ion transport; F:ion channel regulator activity
gi|213514447	NM_001140550.1	mir-216b-5p	G-protein coupled receptor 182	3	F:GO:0004930; P:GO:0007186; C:GO:0016021	F:G protein-coupled receptor activity; P:G protein-coupled receptor signaling pathway; C:integral component of membrane	IPR000276 (PRINTS); G3DSA:1.20.1070.10 (GENE3D); IPR000276 (PFAM); mobidb-lite (MOBIDB_LITE); PTHR24226:SF0 (PANTHER); PTHR24226 (PANTHER); IPR017452 (PROSITE_PROFILES); SSF81321 (SUPERFAMILY)	F:GO:0004930; P:GO:0007186; C:GO:0016021	F:G protein-coupled receptor activity; P:G protein-coupled receptor signaling pathway; C:integral component of membrane
gi|213513921	NM_001140434.1	mir-23b-5p	G1/S-specific cyclin-E2	3	P:GO:0000082; C:GO:0005634; P:GO:0051726	P:G1/S transition of mitotic cell cycle; C:nucleus; P:regulation of cell cycle	IPR004367 (SMART); IPR013763 (SMART); G3DSA:1.10.472.10 (GENE3D); IPR006671 (PFAM); G3DSA:1.10.472.10 (GENE3D); IPR004367 (PFAM); mobidb-lite (MOBIDB_LITE); mobidb-lite (MOBIDB_LITE); mobidb-lite (MOBIDB_LITE); IPR039361 (PANTHER); IPR028858 (PTHR10177:PANTHER); IPR013763 (CDD); IPR036915 (SUPERFAMILY); IPR036915 (SUPERFAMILY)	P:GO:0000082; C:GO:0005634; P:GO:0051726	P:G1/S transition of mitotic cell cycle; C:nucleus; P:regulation of cell cycle
gi|213511627	NM_001140356.1	mir-15d-5p mir-214-3p	Ganglioside GM2 activator precursor	3	P:GO:0006689; F:GO:0008047; P:GO:0043085	P:ganglioside catabolic process; F:enzyme activator activity; P:positive regulation of catalytic activity	IPR003172 (SMART); IPR036846 (G3DSA:2.70.220.GENE3D); IPR003172 (PFAM); IPR028996 (PANTHER); IPR036846 (SUPERFAMILY)	P:GO:0006689; F:GO:0008047	P:ganglioside catabolic process; F:enzyme activator activity
gi|213513797	NM_001139950.1	mir-130d-3p mir-143-5p mir-222a-3p	Gap junction beta-1 protein	3	C:GO:0005922; P:GO:0007154; C:GO:0016021	C:connexin complex; P:cell communication; C:integral component of membrane	IPR000500 (PRINTS); IPR019570 (SMART); IPR013092 (SMART); IPR013092 (PFAM); IPR038359 (G3DSA:1.20.1440.GENE3D); PTHR11984:SF20 (PANTHER); IPR000500 (PANTHER)	C:GO:0005922; P:GO:0007154	C:connexin complex; P:cell communication
gi|213511857	NM_001140280.1	mir-130d-5p mir-143-5p mir-221-3p mir-727-3p mir-92b-5p	Gap junction beta-6 protein	3	C:GO:0005922; P:GO:0007154; C:GO:0016021	C:connexin complex; P:cell communication; C:integral component of membrane	IPR000500 (PRINTS); IPR019570 (SMART); IPR013092 (SMART); IPR038359 (G3DSA:1.20.1440.GENE3D); IPR013092 (PFAM); PTHR11984:SF20 (PANTHER); IPR000500 (PANTHER)	C:GO:0005922; P:GO:0007154	C:connexin complex; P:cell communication
gi|213514011	NM_001139723.1	mir-192a-3p mir-192b-5p mir-27a-5p	general transcription factor IIE, polypeptide 2-1	3	F:GO:0003677; C:GO:0005673; P:GO:0006367	F:DNA binding; C:transcription factor TFIIE complex; P:transcription initiation from RNA polymerase II promoter	IPR016656 (PIRSF); IPR040501 (PFAM); IPR003166 (PFAM); IPR036388 (G3DSA:1.10.10.GENE3D); mobidb-lite (MOBIDB_LITE); mobidb-lite (MOBIDB_LITE); mobidb-lite (MOBIDB_LITE); mobidb-lite (MOBIDB_LITE); mobidb-lite (MOBIDB_LITE); IPR016656 (PANTHER); IPR003166 (PROSITE_PROFILES); IPR003166 (CDD); IPR036390 (SUPERFAMILY)	C:GO:0005673; P:GO:0006367	C:transcription factor TFIIE complex; P:transcription initiation from RNA polymerase II promoter
gi|213514177	NM_001140266.1	mir-16b-3p mir-221-3p mir-222a-3p mir-92a-5p	glucosamine--fructose-6-phosphate aminotransferase [isomerizing] 1	3	F:GO:0004360; F:GO:0097367; P:GO:1901137	F:glutamine-fructose-6-phosphate transaminase (isomerizing) activity; F:carbohydrate derivative binding; P:carbohydrate derivative biosynthetic process	G3DSA:3.40.50.10490 (GENE3D); G3DSA:3.40.50.10490 (GENE3D); IPR001347 (PFAM); PF13522 (PFAM); IPR005855 (TIGRFAM); PTHR10937 (PANTHER); PTHR10937:SF2 (PANTHER); IPR001347 (PROSITE_PROFILES); IPR017932 (PROSITE_PROFILES); IPR001347 (PROSITE_PROFILES); cd00714 (CDD); IPR035490 (CDD); IPR035466 (CDD); IPR029055 (SUPERFAMILY); SSF53697 (SUPERFAMILY)	F:GO:0004360; F:GO:0097367; P:GO:1901135; P:GO:1901137	F:glutamine-fructose-6-phosphate transaminase (isomerizing) activity; F:carbohydrate derivative binding; P:carbohydrate derivative metabolic process; P:carbohydrate derivative biosynthetic process
gi|213515413	NM_001141630.1	mir-202-3p	glyoxylate reductase/hydroxypyruvate reductase	3	F:GO:0016616; F:GO:0051287; P:GO:0055114	F:oxidoreductase activity, acting on the CH-OH group of donors, NAD or NADP as acceptor; F:NAD binding; P:oxidation-reduction process	G3DSA:3.40.50.720 (GENE3D); IPR006140 (PFAM); IPR006139 (PFAM); G3DSA:3.40.50.720 (GENE3D); PTHR10996 (PANTHER); PTHR10996:SF112 (PANTHER); cd05301 (CDD); IPR036291 (SUPERFAMILY); SSF52283 (SUPERFAMILY)	F:GO:0016616; F:GO:0051287; P:GO:0055114	F:oxidoreductase activity, acting on the CH-OH group of donors, NAD or NADP as acceptor; F:NAD binding; P:oxidation-reduction process
gi|213510847	NM_001140045.1	mir-20a-3p mir-222a-5p mir-30d-3p	guanine nucleotide-binding protein GI/GS/GO subunit gamma-12 isoform X1	3	F:GO:0003924; C:GO:0005834; P:GO:0007186	F:GTPase activity; C:heterotrimeric G-protein complex; P:G protein-coupled receptor signaling pathway	IPR001770 (PRINTS); SM01224 (SMART); IPR015898 (SMART); IPR015898 (PFAM); IPR036284 (G3DSA:4.10.260.GENE3D); IPR001770 (PANTHER); PTHR13809:SF9 (PANTHER); IPR015898 (PROSITE_PROFILES); IPR015898 (CDD); IPR036284 (SUPERFAMILY)	F:GO:0003924; C:GO:0005834; P:GO:0007186	F:GTPase activity; C:heterotrimeric G-protein complex; P:G protein-coupled receptor signaling pathway
gi|213513256	NM_001140772.1	mir-2188-3p	Guanylate-binding protein 7	3	F:GO:0003924; F:GO:0005525; C:GO:0016020	F:GTPase activity; F:GTP binding; C:membrane	G3DSA:3.40.50.300 (GENE3D); IPR015894 (PFAM); PTHR10751 (PANTHER); PTHR10751:SF86 (PANTHER); IPR030386 (PROSITE_PROFILES); IPR027417 (SUPERFAMILY)	F:GO:0003924; F:GO:0005525	F:GTPase activity; F:GTP binding
gi|213510815	NM_001140643.1	mir-1338-3p mir-27c-3p mir-7132a-5p mir-7132b-5p	hemK methyltransferase family member 2	3	F:GO:0003676; F:GO:0008168; P:GO:0032259	F:nucleic acid binding; F:methyltransferase activity; P:methylation	G3DSA:3.40.50.150 (GENE3D); IPR004557 (TIGRFAM); IPR007848 (PFAM); PTHR18895:SF71 (PANTHER); PTHR18895 (PANTHER); cd02440 (CDD); IPR029063 (SUPERFAMILY)	F:GO:0008168	F:methyltransferase activity
gi|213512231	NM_001140139.1	mir-216b-3p	hepatocyte growth factor precursor	3	F:GO:0004252; C:GO:0005576; P:GO:0006508	F:serine-type endopeptidase activity; C:extracellular region; P:proteolysis	IPR001314 (PRINTS); PR00018 (PRINTS); IPR000083 (SMART); IPR000562 (SMART); IPR000742 (SMART); IPR000001 (SMART); IPR001254 (SMART); IPR000562 (PFAM); IPR000083 (PFAM); IPR000001 (PFAM); G3DSA:2.40.10.10 (GENE3D); IPR036943 (G3DSA:2.10.10.GENE3D); G3DSA:2.40.10.10 (GENE3D); G3DSA:2.10.25.10 (GENE3D); IPR038178 (G3DSA:2.40.20.GENE3D); IPR000742 (PFAM); IPR001254 (PFAM); G3DSA:2.10.25.10 (GENE3D); …	F:GO:0004252; C:GO:0005576; P:GO:0006508	F:serine-type endopeptidase activity; C:extracellular region; P:proteolysis
gi|213512932	NM_001140849.1	mir-143-5p	Hepcidin-1 precursor	3	C:GO:0005576; C:GO:0005623; P:GO:0006879	C:extracellular region; C:cell; P:cellular iron ion homeostasis	IPR010500 (PFAM); IPR010500 (PANTHER); PS51257 (PROSITE_PROFILES)	C:GO:0005576; P:GO:0006879	C:extracellular region; P:cellular iron ion homeostasis
gi|213510845	NM_001140019.1	mir-30d-3p	Heterogeneous nuclear ribonucleoprotein L-like	3	F:GO:0003723; C:GO:0005634; P:GO:0006397	F:RNA binding; C:nucleus; P:mRNA processing	IPR000504 (SMART); IPR021790 (PFAM); PF13893 (PFAM); IPR012677 (G3DSA:3.30.70.GENE3D); IPR006536 (TIGRFAM); IPR000504 (PFAM); IPR012677 (G3DSA:3.30.70.GENE3D); IPR012677 (G3DSA:3.30.70.GENE3D); IPR012677 (G3DSA:3.30.70.GENE3D); mobidb-lite (MOBIDB_LITE); mobidb-lite (MOBIDB_LITE); mobidb-lite (MOBIDB_LITE); mobidb-lite (MOBIDB_LITE); PTHR44018 (PANTHER); PTHR44018:SF1 (PANTHER); IPR000504 (PROSIT…	F:GO:0003676; F:GO:0003723; C:GO:0005634; P:GO:0006397	F:nucleic acid binding; F:RNA binding; C:nucleus; P:mRNA processing
gi|226443065	NM_001146553.1	let-7i-3p	High choriolytic enzyme 2 precursor	3	F:GO:0004222; P:GO:0006508; F:GO:0008270	F:metalloendopeptidase activity; P:proteolysis; F:zinc ion binding	IPR001506 (PRINTS); IPR006026 (SMART); IPR024079 (G3DSA:3.40.390.GENE3D); IPR001506 (PFAM); PTHR10127:SF779 (PANTHER); PTHR10127 (PANTHER); IPR034039 (CDD); SSF55486 (SUPERFAMILY)	F:GO:0004222; P:GO:0006508; F:GO:0008237; F:GO:0008270	F:metalloendopeptidase activity; P:proteolysis; F:metallopeptidase activity; F:zinc ion binding
gi|525314039	NM_001279008.1	mir-221-5p	Histone mRNA 3-exonuclease 1	3	F:GO:0003676; F:GO:0004527; P:GO:0090305	F:nucleic acid binding; F:exonuclease activity; P:nucleic acid phosphodiester bond hydrolysis	IPR003034 (SMART); IPR013520 (SMART); IPR013520 (PFAM); IPR036397 (G3DSA:3.30.420.GENE3D); IPR036361 (G3DSA:1.10.720.GENE3D); IPR003034 (PFAM); mobidb-lite (MOBIDB_LITE); mobidb-lite (MOBIDB_LITE); PTHR23044:SF27 (PANTHER); PTHR23044 (PANTHER); IPR003034 (PROSITE_PROFILES); cd06133 (CDD); IPR012337 (SUPERFAMILY)	F:GO:0003676	F:nucleic acid binding
gi|291190559	NM_001173912.1	mir-183-5p	histone-lysine N-methyltransferase PRDM9	3	F:GO:0003676; F:GO:0018024; P:GO:0034968	F:nucleic acid binding; F:histone-lysine N-methyltransferase activity; P:histone lysine methylation	IPR013087 (SMART); G3DSA:3.30.160.60 (GENE3D); IPR013087 (PFAM); G3DSA:3.30.160.60 (GENE3D); G3DSA:2.170.270.10 (GENE3D); IPR001214 (PFAM); mobidb-lite (MOBIDB_LITE); mobidb-lite (MOBIDB_LITE); mobidb-lite (MOBIDB_LITE); mobidb-lite (MOBIDB_LITE); mobidb-lite (MOBIDB_LITE); PTHR16515:SF10 (PANTHER); PTHR16515 (PANTHER); PTHR16515:SF10 (PANTHER); IPR013087 (PROSITE_PROFILES); IPR013087 (PROSITE_PR…	F:GO:0003676; F:GO:0005515	F:nucleic acid binding; F:protein binding
gi|213513787	NM_001140828.1	mir-192b-5p	homeobox protein Dlx3b	3	C:GO:0005634; P:GO:0006355; F:GO:0043565	C:nucleus; P:regulation of transcription, DNA-templated; F:sequence-specific DNA binding	IPR020479 (PRINTS); IPR000047 (PRINTS); IPR001356 (SMART); IPR001356 (PFAM); G3DSA:1.10.10.60 (GENE3D); IPR022135 (PFAM); mobidb-lite (MOBIDB_LITE); PTHR24327 (PANTHER); PTHR24327:SF28 (PANTHER); IPR001356 (PROSITE_PROFILES); IPR001356 (CDD); IPR009057 (SUPERFAMILY)	F:GO:0003677	F:DNA binding
gi|213512562	NM_001139577.1	mir-139-5p mir-92b-5p	homeobox protein Hox-B1-like	3	C:GO:0005634; P:GO:0006355; F:GO:0043565	C:nucleus; P:regulation of transcription, DNA-templated; F:sequence-specific DNA binding	IPR020479 (PRINTS); IPR001356 (SMART); IPR001356 (PFAM); G3DSA:1.10.10.60 (GENE3D); mobidb-lite (MOBIDB_LITE); mobidb-lite (MOBIDB_LITE); PTHR24326 (PANTHER); PTHR24326:SF333 (PANTHER); IPR001356 (PROSITE_PROFILES); IPR001356 (CDD); IPR009057 (SUPERFAMILY)	F:GO:0003677	F:DNA binding
gi|213514771	NM_001139563.1	mir-723-5p	homeobox protein HoxA1aa	3	C:GO:0005634; P:GO:0006355; F:GO:0043565	C:nucleus; P:regulation of transcription, DNA-templated; F:sequence-specific DNA binding	IPR020479 (PRINTS); IPR001356 (SMART); IPR001356 (PFAM); G3DSA:1.10.10.60 (GENE3D); mobidb-lite (MOBIDB_LITE); mobidb-lite (MOBIDB_LITE); PTHR24326:SF158 (PANTHER); PTHR24326 (PANTHER); IPR001356 (PROSITE_PROFILES); IPR001356 (CDD); IPR009057 (SUPERFAMILY)	F:GO:0003677	F:DNA binding
gi|213512752	NM_001139578.1	mir-205b-5p	homeobox protein HoxB13ab	3	C:GO:0005634; P:GO:0006355; F:GO:0043565	C:nucleus; P:regulation of transcription, DNA-templated; F:sequence-specific DNA binding	IPR001356 (SMART); IPR022067 (PFAM); G3DSA:1.10.10.60 (GENE3D); IPR001356 (PFAM); PTHR24326:SF47 (PANTHER); PTHR24326 (PANTHER); IPR001356 (PROSITE_PROFILES); IPR001356 (CDD); IPR009057 (SUPERFAMILY)	F:GO:0003677	F:DNA binding
gi|213513695	NM_001139583.1	mir-730a-5p	homeobox protein HoxB1ab	3	C:GO:0005634; P:GO:0006355; F:GO:0043565	C:nucleus; P:regulation of transcription, DNA-templated; F:sequence-specific DNA binding	IPR020479 (PRINTS); IPR001356 (SMART); G3DSA:1.10.10.60 (GENE3D); IPR001356 (PFAM); mobidb-lite (MOBIDB_LITE); mobidb-lite (MOBIDB_LITE); PTHR24326 (PANTHER); PTHR24326:SF333 (PANTHER); IPR001356 (PROSITE_PROFILES); IPR001356 (CDD); IPR009057 (SUPERFAMILY)	F:GO:0003677	F:DNA binding
gi|213512275	NM_001139550.1	mir-148a-3p mir-202-3p mir-23b-5p	homeobox protein HoxD13aa	3	C:GO:0005634; P:GO:0006355; F:GO:0043565	C:nucleus; P:regulation of transcription, DNA-templated; F:sequence-specific DNA binding	IPR001356 (SMART); G3DSA:1.10.10.60 (GENE3D); IPR001356 (PFAM); IPR022067 (PFAM); PTHR24326 (PANTHER); PTHR24326:SF213 (PANTHER); IPR001356 (PROSITE_PROFILES); IPR001356 (CDD); IPR009057 (SUPERFAMILY)	F:GO:0003677	F:DNA binding
gi|304434791	NM_001141603.2	mir-30d-3p	Homeobox protein MSX-2	3	C:GO:0005634; P:GO:0006355; F:GO:0043565	C:nucleus; P:regulation of transcription, DNA-templated; F:sequence-specific DNA binding	IPR020479 (PRINTS); IPR001356 (SMART); IPR001356 (PFAM); G3DSA:1.10.10.60 (GENE3D); mobidb-lite (MOBIDB_LITE); mobidb-lite (MOBIDB_LITE); mobidb-lite (MOBIDB_LITE); mobidb-lite (MOBIDB_LITE); PTHR24338 (PANTHER); PTHR24338:SF10 (PANTHER); IPR001356 (PROSITE_PROFILES); IPR001356 (CDD); IPR009057 (SUPERFAMILY)	F:GO:0003677	F:DNA binding
gi|291190287	NM_001173756.1	mir-21b-5p mir-462a-3p	Homeobox protein Nkx-2.3	3	C:GO:0005634; P:GO:0006355; F:GO:0043565	C:nucleus; P:regulation of transcription, DNA-templated; F:sequence-specific DNA binding	IPR020479 (PRINTS); IPR001356 (SMART); G3DSA:1.10.10.60 (GENE3D); IPR001356 (PFAM); mobidb-lite (MOBIDB_LITE); mobidb-lite (MOBIDB_LITE); mobidb-lite (MOBIDB_LITE); PTHR24340 (PANTHER); PTHR24340:SF32 (PANTHER); IPR001356 (PROSITE_PROFILES); IPR001356 (CDD); IPR009057 (SUPERFAMILY)	F:GO:0003677	F:DNA binding
gi|304434541	NM_001141069.2	mir-2188-3p	Homeobox protein Nkx-3.1	3	C:GO:0005634; P:GO:0006355; F:GO:0043565	C:nucleus; P:regulation of transcription, DNA-templated; F:sequence-specific DNA binding	IPR000047 (PRINTS); IPR020479 (PRINTS); IPR001356 (SMART); IPR001356 (PFAM); G3DSA:1.10.10.60 (GENE3D); PTHR24340:SF38 (PANTHER); PTHR24340 (PANTHER); IPR001356 (PROSITE_PROFILES); IPR001356 (CDD); IPR009057 (SUPERFAMILY)	F:GO:0003677	F:DNA binding
gi|291190545	NM_001173663.1	mir-133a-3p mir-216b-3p mir-92b-5p	Hormone-sensitive lipase	3	P:GO:0008203; P:GO:0016042; F:GO:0016298	P:cholesterol metabolic process; P:lipid catabolic process; F:lipase activity	IPR029058 (G3DSA:3.40.50.GENE3D); IPR029058 (G3DSA:3.40.50.GENE3D); IPR010468 (PFAM); IPR013094 (PFAM); mobidb-lite (MOBIDB_LITE); mobidb-lite (MOBIDB_LITE); PTHR23025 (PANTHER); PTHR23025:SF2 (PANTHER); PTHR23025:SF2 (PANTHER); IPR029058 (SUPERFAMILY)	P:GO:0008203; P:GO:0016042; F:GO:0016298; F:GO:0016787	P:cholesterol metabolic process; P:lipid catabolic process; F:lipase activity; F:hydrolase activity
gi|213515131	NM_001140042.1	mir-133a-3p	Insulin-induced gene 2 protein	3	C:GO:0005789; P:GO:0008203; C:GO:0016021	C:endoplasmic reticulum membrane; P:cholesterol metabolic process; C:integral component of membrane	IPR025929 (PFAM); IPR025929 (PANTHER); PTHR15301:SF10 (PANTHER)	no GO terms	no GO terms
gi|213511257	NM_001140505.1	mir-122-5p mir-221-3p mir-222a-3p	Integral membrane protein GPR177	3	C:GO:0016021; P:GO:0016055; F:GO:0017147	C:integral component of membrane; P:Wnt signaling pathway; F:Wnt-protein binding	PF06664 (PFAM); IPR009551 (PANTHER)	P:GO:0016055; F:GO:0017147	P:Wnt signaling pathway; F:Wnt-protein binding
gi|213515311	NM_001139787.1	mir-449b-5p mir-96-5p	interactor protein for cytohesin exchange factors 1 isoform X1	3	C:GO:0005737; P:GO:0009966; C:GO:0016020	C:cytoplasm; P:regulation of signal transduction; C:membrane	IPR001849 (SMART); IPR001849 (PFAM); IPR011993 (G3DSA:2.30.29.GENE3D); mobidb-lite (MOBIDB_LITE); mobidb-lite (MOBIDB_LITE); mobidb-lite (MOBIDB_LITE); mobidb-lite (MOBIDB_LITE); mobidb-lite (MOBIDB_LITE); PTHR12844 (PANTHER); PTHR12844 (PANTHER); PTHR12844:SF12 (PANTHER); IPR001849 (PROSITE_PROFILES); SSF50729 (SUPERFAMILY)	no GO terms	no GO terms
gi|213514105	NM_001139982.1	mir-20b-3p	Interferon regulatory factor 4	3	F:GO:0003700; P:GO:0006355; F:GO:0044212	F:DNA-binding transcription factor activity; P:regulation of transcription, DNA-templated; F:transcription regulatory region DNA binding	IPR001346 (PRINTS); IPR019471 (SMART); IPR001346 (SMART); IPR001346 (PFAM); IPR017855 (G3DSA:2.60.200.GENE3D); IPR036388 (G3DSA:1.10.10.GENE3D); IPR019471 (PFAM); IPR001346 (PANTHER); PTHR11949:SF20 (PANTHER); PS50007 (PROSITE_PROFILES); IPR001346 (PROSITE_PROFILES); IPR001346 (CDD); IPR008984 (SUPERFAMILY); IPR036390 (SUPERFAMILY)	F:GO:0003700; F:GO:0005515; P:GO:0006355; F:GO:0044212	F:DNA-binding transcription factor activity; F:protein binding; P:regulation of transcription, DNA-templated; F:transcription regulatory region DNA binding
gi|213511930	NM_001140481.1	mir-1338-3p mir-19d-5p mir-2188-3p	LAG1 homolog, ceramide synthase 2	3	F:GO:0003677; C:GO:0005634; C:GO:0016021	F:DNA binding; C:nucleus; C:integral component of membrane	IPR001356 (SMART); IPR006634 (SMART); IPR016439 (PIRSF); IPR001356 (PFAM); G3DSA:1.10.10.60 (GENE3D); IPR006634 (PFAM); PTHR12560:SF37 (PANTHER); IPR016439 (PANTHER); IPR001356 (PROSITE_PROFILES); IPR006634 (PROSITE_PROFILES); IPR001356 (CDD); IPR009057 (SUPERFAMILY)	F:GO:0003677; C:GO:0016021	F:DNA binding; C:integral component of membrane
gi|258613982	NM_001164765.1	mir-103-3p mir-107-3p mir-214-3p	leptin receptor precursor	3	C:GO:0016021; P:GO:0033210; F:GO:0038021	C:integral component of membrane; P:leptin-mediated signaling pathway; F:leptin receptor activity	IPR003961 (SMART); IPR010457 (PFAM); IPR003961 (PFAM); IPR013783 (G3DSA:2.60.40.GENE3D); IPR013783 (G3DSA:2.60.40.GENE3D); IPR041182 (PFAM); IPR013783 (G3DSA:2.60.40.GENE3D); mobidb-lite (MOBIDB_LITE); mobidb-lite (MOBIDB_LITE); mobidb-lite (MOBIDB_LITE); mobidb-lite (MOBIDB_LITE); mobidb-lite (MOBIDB_LITE); mobidb-lite (MOBIDB_LITE); IPR015752 (PTHR23036:PANTHER); PTHR23036 (PANTHER); IPR003961 …	F:GO:0005515; F:GO:0038021	F:protein binding; F:leptin receptor activity
gi|1034974003	NM_001328151.1	mir-205b-5p mir-212b-5p mir-216b-5p mir-8157-3p	leptin receptor-like isoform X1	3	C:GO:0016021; P:GO:0033210; F:GO:0038021	C:integral component of membrane; P:leptin-mediated signaling pathway; F:leptin receptor activity	IPR003961 (SMART); IPR041182 (PFAM); IPR013783 (G3DSA:2.60.40.GENE3D); IPR013783 (G3DSA:2.60.40.GENE3D); IPR013783 (G3DSA:2.60.40.GENE3D); IPR013783 (G3DSA:2.60.40.GENE3D); IPR003961 (PFAM); IPR010457 (PFAM); mobidb-lite (MOBIDB_LITE); mobidb-lite (MOBIDB_LITE); mobidb-lite (MOBIDB_LITE); mobidb-lite (MOBIDB_LITE); mobidb-lite (MOBIDB_LITE); mobidb-lite (MOBIDB_LITE); mobidb-lite (MOBIDB_LITE); P…	F:GO:0005515; F:GO:0038021	F:protein binding; F:leptin receptor activity
gi|213510773	NM_001140873.1	mir-181b-5p	LETM1 domain-containing protein 1	3	C:GO:0005739; C:GO:0016021; F:GO:0043022	C:mitochondrion; C:integral component of membrane; F:ribosome binding	IPR011685 (PFAM); PTHR14009 (PANTHER); PTHR14009:SF13 (PANTHER); IPR033122 (PROSITE_PROFILES)	F:GO:0043022	F:ribosome binding
gi|356640260	NM_001252355.1	mir-2188-3p mir-22a-3p	Leukocyte elastase inhibitor	3	F:GO:0004867; C:GO:0005615; P:GO:0010951	F:serine-type endopeptidase inhibitor activity; C:extracellular space; P:negative regulation of endopeptidase activity	IPR023796 (SMART); IPR023796 (PFAM); G3DSA:2.10.310.10 (GENE3D); G3DSA:3.30.497.10 (GENE3D); G3DSA:2.30.39.10 (GENE3D); IPR000215 (PANTHER); IPR015557 (PTHR11461:PANTHER); IPR036186 (SUPERFAMILY)	F:GO:0004867; C:GO:0005615	F:serine-type endopeptidase inhibitor activity; C:extracellular space
gi|213514093	NM_001140062.1	mir-204-5p mir-221-3p	lumican isoform X1	3	P:GO:0007601; P:GO:0030199; C:GO:0062023	P:visual perception; P:collagen fibril organization; C:collagen-containing extracellular matrix	IPR003591 (SMART); IPR000372 (SMART); IPR001611 (PFAM); IPR000372 (PFAM); IPR032675 (G3DSA:3.80.10.GENE3D); IPR001611 (PFAM); IPR032675 (G3DSA:3.80.10.GENE3D); IPR027219 (PTHR24373:PANTHER); PTHR24373 (PANTHER); IPR001611 (PROSITE_PROFILES); IPR001611 (PROSITE_PROFILES); IPR001611 (PROSITE_PROFILES); IPR001611 (PROSITE_PROFILES); IPR001611 (PROSITE_PROFILES); IPR001611 (PROSITE_PROFILES); IPR0016…	F:GO:0005515; P:GO:0007601; P:GO:0030199; C:GO:0062023	F:protein binding; P:visual perception; P:collagen fibril organization; C:collagen-containing extracellular matrix
gi|291190571	NM_001173913.1	mir-129-5p mir-130a-3p	Lysophosphatidylcholine acyltransferase 2	3	F:GO:0005509; C:GO:0016021; F:GO:0016746	F:calcium ion binding; C:integral component of membrane; F:transferase activity, transferring acyl groups	IPR002048 (SMART); IPR002123 (SMART); IPR002048 (PFAM); IPR002048 (PFAM); IPR002123 (PFAM); G3DSA:1.10.238.10 (GENE3D); mobidb-lite (MOBIDB_LITE); PTHR23063:SF21 (PANTHER); PTHR23063 (PANTHER); IPR002048 (PROSITE_PROFILES); IPR002048 (PROSITE_PROFILES); IPR002048 (PROSITE_PROFILES); IPR002048 (CDD); IPR002048 (CDD); cd07991 (CDD); SSF69593 (SUPERFAMILY); IPR011992 (SUPERFAMILY)	F:GO:0005509; F:GO:0016746	F:calcium ion binding; F:transferase activity, transferring acyl groups
gi|211971024	NM_001136550.1	mir-143-5p	MAPK kinase 6c	3	F:GO:0004672; F:GO:0005524; P:GO:0006468	F:protein kinase activity; F:ATP binding; P:protein phosphorylation	IPR000719 (SMART); G3DSA:1.10.510.10 (GENE3D); IPR000719 (PFAM); G3DSA:3.30.200.20 (GENE3D); mobidb-lite (MOBIDB_LITE); mobidb-lite (MOBIDB_LITE); PTHR24361:SF40 (PANTHER); PTHR24361 (PANTHER); IPR000719 (PROSITE_PROFILES); cd06617 (CDD); IPR011009 (SUPERFAMILY)	F:GO:0004672; F:GO:0005524; P:GO:0006468	F:protein kinase activity; F:ATP binding; P:protein phosphorylation
gi|213512724	NM_001140883.1	mir-107-5p	mediator of RNA polymerase II transcription subunit 20	3	F:GO:0003712; P:GO:0006357; C:GO:0016592	F:transcription coregulator activity; P:regulation of transcription by RNA polymerase II; C:mediator complex	IPR013921 (PFAM); IPR013921 (PANTHER)	F:GO:0003712; P:GO:0006357; C:GO:0016592	F:transcription coregulator activity; P:regulation of transcription by RNA polymerase II; C:mediator complex
gi|213514017	NM_001140009.1	mir-8159-5p	Mediator of RNA polymerase II transcription subunit 6	3	F:GO:0003712; P:GO:0006357; C:GO:0016592	F:transcription coregulator activity; P:regulation of transcription by RNA polymerase II; C:mediator complex	IPR038566 (G3DSA:3.10.450.GENE3D); IPR016820 (PIRSF); IPR007018 (PFAM); mobidb-lite (MOBIDB_LITE); mobidb-lite (MOBIDB_LITE); IPR007018 (PANTHER)	F:GO:0003712; P:GO:0006357; C:GO:0016592	F:transcription coregulator activity; P:regulation of transcription by RNA polymerase II; C:mediator complex
gi|213513299	NM_001141593.1	mir-30d-3p	Mediator of RNA polymerase II transcription subunit 9	3	F:GO:0003712; P:GO:0006357; C:GO:0016592	F:transcription coregulator activity; P:regulation of transcription by RNA polymerase II; C:mediator complex	IPR011425 (PFAM); IPR039242 (PANTHER); IPR037212 (SUPERFAMILY)	F:GO:0003712; P:GO:0006357; C:GO:0016592	F:transcription coregulator activity; P:regulation of transcription by RNA polymerase II; C:mediator complex
gi|213510841	NM_001140730.1	mir-2188-3p	Methylated-DNA--protein-cysteine methyltransferase	3	F:GO:0003908; P:GO:0006281; P:GO:0032259	F:methylated-DNA-[protein]-cysteine S-methyltransferase activity; P:DNA repair; P:methylation	G3DSA:3.30.160.70 (GENE3D); IPR008332 (PFAM); IPR036631 (SUPERFAMILY)	F:GO:0003908; P:GO:0006281	F:methylated-DNA-[protein]-cysteine S-methyltransferase activity; P:DNA repair
gi|213515259	NM_001140129.1	mir-19c-5p	Methyltransferase-like protein 9	3	F:GO:0008168; C:GO:0016021; P:GO:0032259	F:methyltransferase activity; C:integral component of membrane; P:methylation	IPR007884 (PFAM); G3DSA:3.40.50.150 (GENE3D); IPR007884 (PANTHER); cd02440 (CDD); IPR029063 (SUPERFAMILY)	no GO terms	no GO terms
gi|291190346	NM_001173634.1	mir-122-5p	Microtubule-associated protein RP/EB family member 1	3	C:GO:0005874; F:GO:0051010; P:GO:0070507	C:microtubule; F:microtubule plus-end binding; P:regulation of microtubule cytoskeleton organization	G3DSA:1.20.5.1160 (GENE3D); IPR004953 (PFAM); IPR036872 (G3DSA:1.10.418.GENE3D); IPR001715 (PFAM); mobidb-lite (MOBIDB_LITE); mobidb-lite (MOBIDB_LITE); IPR027739 (PTHR10623:PANTHER); IPR027328 (PANTHER); IPR001715 (PROSITE_PROFILES); IPR004953 (PROSITE_PROFILES); IPR036872 (SUPERFAMILY); IPR036133 (SUPERFAMILY)	F:GO:0005515; F:GO:0008017; F:GO:0051010; P:GO:0070507	F:protein binding; F:microtubule binding; F:microtubule plus-end binding; P:regulation of microtubule cytoskeleton organization
gi|259155157	NM_001165349.1	let-7h-5p mir-103-3p mir-19d-5p mir-22a-3p mir-92a-5p	Microtubule-associated protein tau	3	C:GO:0005737; C:GO:0005874; F:GO:0015631	C:cytoplasm; C:microtubule; F:tubulin binding	IPR001084 (PFAM); mobidb-lite (MOBIDB_LITE); mobidb-lite (MOBIDB_LITE); mobidb-lite (MOBIDB_LITE); PTHR11501 (PANTHER); IPR001084 (PROSITE_PROFILES); IPR001084 (PROSITE_PROFILES); IPR001084 (PROSITE_PROFILES); IPR001084 (PROSITE_PROFILES)	F:GO:0015631	F:tubulin binding
gi|213512209	NM_001141648.1	mir-138-5p	Mitogen-activated protein kinase 13	3	P:GO:0000165; F:GO:0004707; F:GO:0005524	P:MAPK cascade; F:MAP kinase activity; F:ATP binding	IPR008352 (PRINTS); IPR000719 (SMART); IPR000719 (PFAM); G3DSA:1.10.510.10 (GENE3D); mobidb-lite (MOBIDB_LITE); mobidb-lite (MOBIDB_LITE); PTHR24055 (PANTHER); PTHR24055:SF107 (PANTHER); IPR000719 (PROSITE_PROFILES); IPR011009 (SUPERFAMILY)	F:GO:0004672; F:GO:0004707; F:GO:0005524; P:GO:0006468	F:protein kinase activity; F:MAP kinase activity; F:ATP binding; P:protein phosphorylation
gi|213511421	NM_001139792.1	mir-199a-5p	mitogen-activated protein kinase 3	3	F:GO:0004674; F:GO:0005524; P:GO:0006468	F:protein serine/threonine kinase activity; F:ATP binding; P:protein phosphorylation	IPR000719 (SMART); G3DSA:3.30.200.20 (GENE3D); IPR000719 (PFAM); G3DSA:1.10.510.10 (GENE3D); mobidb-lite (MOBIDB_LITE); mobidb-lite (MOBIDB_LITE); PTHR24349 (PANTHER); PTHR24349:SF64 (PANTHER); IPR000719 (PROSITE_PROFILES); cd14089 (CDD); IPR011009 (SUPERFAMILY)	F:GO:0004672; F:GO:0005524; P:GO:0006468	F:protein kinase activity; F:ATP binding; P:protein phosphorylation
gi|291190447	NM_001173796.1	mir-92b-3p	Mitogen-activated protein kinase 3	3	P:GO:0000165; F:GO:0004707; F:GO:0005524	P:MAPK cascade; F:MAP kinase activity; F:ATP binding	IPR008349 (PRINTS); IPR000719 (SMART); G3DSA:3.30.200.20 (GENE3D); PIRSF000654 (PIRSF); IPR000719 (PFAM); G3DSA:1.10.510.10 (GENE3D); mobidb-lite (MOBIDB_LITE); mobidb-lite (MOBIDB_LITE); PTHR24055 (PANTHER); PTHR24055:SF257 (PANTHER); IPR000719 (PROSITE_PROFILES); cd07849 (CDD); IPR011009 (SUPERFAMILY)	F:GO:0004672; F:GO:0004707; F:GO:0005524; P:GO:0006468	F:protein kinase activity; F:MAP kinase activity; F:ATP binding; P:protein phosphorylation
gi|291190405	NM_001173785.1	mir-222a-3p	Mitogen-activated protein kinase kinase kinase 8	3	F:GO:0004672; F:GO:0005524; P:GO:0006468	F:protein kinase activity; F:ATP binding; P:protein phosphorylation	IPR000719 (SMART); G3DSA:3.30.200.20 (GENE3D); G3DSA:1.10.510.10 (GENE3D); IPR000719 (PFAM); mobidb-lite (MOBIDB_LITE); mobidb-lite (MOBIDB_LITE); mobidb-lite (MOBIDB_LITE); mobidb-lite (MOBIDB_LITE); PTHR24361 (PANTHER); PTHR24361:SF94 (PANTHER); IPR000719 (PROSITE_PROFILES); IPR011009 (SUPERFAMILY)	F:GO:0004672; F:GO:0005524; P:GO:0006468	F:protein kinase activity; F:ATP binding; P:protein phosphorylation
gi|213515397	NM_001141913.1	mir-146a-3p	molybdate-anion transporter isoform X1	3	F:GO:0015098; P:GO:0015689; C:GO:0016021	F:molybdate ion transmembrane transporter activity; P:molybdate ion transport; C:integral component of membrane	IPR008509 (PFAM); G3DSA:1.20.1250.20 (GENE3D); IPR008509 (PANTHER); PTHR23516:SF1 (PANTHER); IPR020846 (CDD); IPR036259 (SUPERFAMILY)	F:GO:0015098; P:GO:0015689; C:GO:0016021	F:molybdate ion transmembrane transporter activity; P:molybdate ion transport; C:integral component of membrane
gi|185133295	NM_001123549.1	mir-138-5p mir-2188-3p mir-222a-3p mir-33a-3p mir-92b-5p	myostatin 1a	3	C:GO:0005576; F:GO:0008083; P:GO:0010469	C:extracellular region; F:growth factor activity; P:regulation of signaling receptor activity	IPR001839 (SMART); IPR001839 (PFAM); G3DSA:2.60.120.970 (GENE3D); IPR001111 (PFAM); IPR029034 (G3DSA:2.10.90.GENE3D); IPR015615 (PANTHER); PTHR11848:SF235 (PANTHER); IPR001839 (PROSITE_PROFILES); IPR029034 (SUPERFAMILY)	F:GO:0008083	F:growth factor activity
gi|185136300	NM_001123634.1	mir-16b-3p mir-2188-3p mir-33a-3p	myostatin 1b	3	C:GO:0005576; F:GO:0008083; P:GO:0010469	C:extracellular region; F:growth factor activity; P:regulation of signaling receptor activity	IPR001839 (SMART); IPR001839 (PFAM); IPR029034 (G3DSA:2.10.90.GENE3D); IPR001111 (PFAM); G3DSA:2.60.120.970 (GENE3D); mobidb-lite (MOBIDB_LITE); IPR015615 (PANTHER); PTHR11848:SF235 (PANTHER); IPR001839 (PROSITE_PROFILES); IPR029034 (SUPERFAMILY)	F:GO:0008083	F:growth factor activity
gi|213512213	NM_001140935.1	mir-214-3p	NADH dehydrogenase 1 beta subcomplex subunit 7	3	C:GO:0005739; F:GO:0008137; P:GO:0055114	C:mitochondrion; F:NADH dehydrogenase (ubiquinone) activity; P:oxidation-reduction process	IPR008698 (PFAM); mobidb-lite (MOBIDB_LITE); mobidb-lite (MOBIDB_LITE); IPR008698 (PANTHER); PS51808 (PROSITE_PROFILES)	F:GO:0003954; C:GO:0005739; F:GO:0008137	F:NADH dehydrogenase activity; C:mitochondrion; F:NADH dehydrogenase (ubiquinone) activity
gi|213513094	NM_001141730.1	mir-730a-5p	NEDD4 family-interacting protein 2	3	P:GO:0007034; C:GO:0016021; P:GO:0030001	P:vacuolar transport; C:integral component of membrane; P:metal ion transport	IPR019325 (PFAM); IPR019325 (PANTHER); PTHR13396:SF4 (PANTHER)	P:GO:0007034; P:GO:0030001	P:vacuolar transport; P:metal ion transport
gi|259155281	NM_001165411.1	mir-30b-3p	Neurofilament medium polypeptide	3	F:GO:0005198; C:GO:0005883; P:GO:0061564	F:structural molecule activity; C:neurofilament; P:axon development	IPR002957 (PRINTS); IPR039008 (SMART); G3DSA:1.20.5.170 (GENE3D); G3DSA:1.20.5.1160 (GENE3D); IPR039008 (PFAM); IPR006821 (PFAM); G3DSA:1.20.5.500 (GENE3D); mobidb-lite (MOBIDB_LITE); mobidb-lite (MOBIDB_LITE); mobidb-lite (MOBIDB_LITE); mobidb-lite (MOBIDB_LITE); mobidb-lite (MOBIDB_LITE); mobidb-lite (MOBIDB_LITE); mobidb-lite (MOBIDB_LITE); mobidb-lite (MOBIDB_LITE); mobidb-lite (MOBIDB_LITE);…	F:GO:0005198; C:GO:0005882; C:GO:0005883; P:GO:0061564	F:structural molecule activity; C:intermediate filament; C:neurofilament; P:axon development
gi|291190165	NM_001173963.1	mir-132-3p mir-216b-3p mir-727-5p	neutral and basic amino acid transport protein rBAT	3	F:GO:0003824; P:GO:0005975; C:GO:0016021	F:catalytic activity; P:carbohydrate metabolic process; C:integral component of membrane	IPR006047 (SMART); G3DSA:3.90.400.10 (GENE3D); IPR013780 (G3DSA:2.60.40.GENE3D); G3DSA:3.20.20.80 (GENE3D); IPR006047 (PFAM); mobidb-lite (MOBIDB_LITE); mobidb-lite (MOBIDB_LITE); mobidb-lite (MOBIDB_LITE); mobidb-lite (MOBIDB_LITE); PTHR10357:SF73 (PANTHER); PTHR10357 (PANTHER); cd11359 (CDD); IPR017853 (SUPERFAMILY)	F:GO:0003824; P:GO:0005975	F:catalytic activity; P:carbohydrate metabolic process
gi|259155097	NM_001165319.1	mir-143-5p	NIPA-like protein 3	3	F:GO:0015095; C:GO:0016021; P:GO:1903830	F:magnesium ion transmembrane transporter activity; C:integral component of membrane; P:magnesium ion transmembrane transport	IPR008521 (PFAM); IPR008521 (PANTHER); PTHR12570:SF14 (PANTHER); SSF103481 (SUPERFAMILY); IPR036259 (SUPERFAMILY)	F:GO:0015095; P:GO:0015693; C:GO:0016021	F:magnesium ion transmembrane transporter activity; P:magnesium ion transport; C:integral component of membrane
gi|213515295	NM_001140094.1	mir-138-5p mir-181c-5p	Nucleosome assembly protein 1-like 1	3	C:GO:0005634; P:GO:0006334; P:GO:0071346	C:nucleus; P:nucleosome assembly; P:cellular response to interferon-gamma	G3DSA:3.30.1120.90 (GENE3D); IPR002164 (PFAM); mobidb-lite (MOBIDB_LITE); mobidb-lite (MOBIDB_LITE); mobidb-lite (MOBIDB_LITE); mobidb-lite (MOBIDB_LITE); mobidb-lite (MOBIDB_LITE); mobidb-lite (MOBIDB_LITE); mobidb-lite (MOBIDB_LITE); IPR002164 (PANTHER); PTHR11875:SF102 (PANTHER); IPR037231 (SUPERFAMILY)	C:GO:0005634; P:GO:0006334	C:nucleus; P:nucleosome assembly
gi|291190089	NM_001173957.1	mir-101b-5p mir-101b-5p mir-20b-5p mir-730a-3p	origin recognition complex subunit 2	3	C:GO:0000808; C:GO:0005634; P:GO:0006260	C:origin recognition complex; C:nucleus; P:DNA replication	IPR007220 (PFAM); mobidb-lite (MOBIDB_LITE); mobidb-lite (MOBIDB_LITE); mobidb-lite (MOBIDB_LITE); IPR007220 (PANTHER)	C:GO:0000808; C:GO:0005634; P:GO:0006260	C:origin recognition complex; C:nucleus; P:DNA replication
gi|304434683	NM_001141458.2	mir-222a-5p	P2Y purinoceptor 1 isoform X1	3	F:GO:0004930; P:GO:0007186; C:GO:0016021	F:G protein-coupled receptor activity; P:G protein-coupled receptor signaling pathway; C:integral component of membrane	PR01157 (PRINTS); IPR000276 (PRINTS); IPR000276 (PFAM); G3DSA:1.20.1070.10 (GENE3D); PTHR24244 (PANTHER); PTHR24244:SF0 (PANTHER); IPR017452 (PROSITE_PROFILES); cd15967 (CDD); SSF81321 (SUPERFAMILY)	F:GO:0004930; P:GO:0007186; C:GO:0016021	F:G protein-coupled receptor activity; P:G protein-coupled receptor signaling pathway; C:integral component of membrane
gi|304434807	NM_001141127.2	mir-138-5p	P2Y purinoceptor 5	3	F:GO:0004930; P:GO:0007186; C:GO:0016021	F:G protein-coupled receptor activity; P:G protein-coupled receptor signaling pathway; C:integral component of membrane	PR01157 (PRINTS); IPR000276 (PRINTS); G3DSA:1.20.1070.10 (GENE3D); IPR000276 (PFAM); PTHR24232 (PANTHER); PTHR24232:SF41 (PANTHER); IPR017452 (PROSITE_PROFILES); cd14982 (CDD); SSF81321 (SUPERFAMILY)	F:GO:0004930; P:GO:0007186; C:GO:0016021	F:G protein-coupled receptor activity; P:G protein-coupled receptor signaling pathway; C:integral component of membrane
gi|213510833	NM_001141641.1	mir-30a-3p	parafibromin isoform X1	3	P:GO:0006368; P:GO:0016570; C:GO:0016593	P:transcription elongation from RNA polymerase II promoter; P:histone modification; C:Cdc73/Paf1 complex	IPR031336 (PFAM); IPR032041 (PFAM); IPR038103 (G3DSA:3.40.50.GENE3D); mobidb-lite (MOBIDB_LITE); mobidb-lite (MOBIDB_LITE); mobidb-lite (MOBIDB_LITE); IPR007852 (PANTHER)	P:GO:0006368; P:GO:0016570; C:GO:0016593	P:transcription elongation from RNA polymerase II promoter; P:histone modification; C:Cdc73/Paf1 complex
gi|1048072256	NM_001140870.2	mir-140-5p mir-30d-3p	peptidyl-prolyl cis-trans isomerase B	3	P:GO:0000413; F:GO:0003755; P:GO:0006457	P:protein peptidyl-prolyl isomerization; F:peptidyl-prolyl cis-trans isomerase activity; P:protein folding	IPR002130 (PRINTS); IPR029000 (G3DSA:2.40.100.GENE3D); IPR002130 (PFAM); IPR024936 (PIRSF); PTHR11071:SF387 (PANTHER); IPR024936 (PANTHER); IPR002130 (PROSITE_PROFILES); cd01926 (CDD); IPR029000 (SUPERFAMILY)	P:GO:0000413; F:GO:0003755	P:protein peptidyl-prolyl isomerization; F:peptidyl-prolyl cis-trans isomerase activity
gi|213511870	NM_001141474.1	mir-193-3p mir-194a-5p mir-20b-3p	Perlwapin precursor	3	C:GO:0005576; P:GO:0010466; F:GO:0030414	C:extracellular region; P:negative regulation of peptidase activity; F:peptidase inhibitor activity	IPR008197 (PRINTS); IPR008197 (SMART); IPR008197 (PFAM); IPR036645 (G3DSA:4.10.75.GENE3D); IPR036645 (G3DSA:4.10.75.GENE3D); PTHR19441 (PANTHER); PTHR19441:SF42 (PANTHER); IPR008197 (PROSITE_PROFILES); IPR008197 (PROSITE_PROFILES); IPR008197 (PROSITE_PROFILES); cd00199 (CDD); IPR036645 (SUPERFAMILY); IPR036645 (SUPERFAMILY); IPR036645 (SUPERFAMILY)	C:GO:0005576; F:GO:0030414	C:extracellular region; F:peptidase inhibitor activity
gi|213513943	NM_001139981.1	mir-194a-5p	peroxisome biogenesis factor 10	3	C:GO:0005779; F:GO:0008270; P:GO:0016558	C:integral component of peroxisomal membrane; F:zinc ion binding; P:protein import into peroxisome matrix	IPR001841 (SMART); IPR013083 (G3DSA:3.30.40.GENE3D); PF13920 (PFAM); IPR006845 (PFAM); IPR025654 (PANTHER); PTHR23350:SF0 (PANTHER); IPR001841 (PROSITE_PROFILES); cd16527 (CDD); SSF57850 (SUPERFAMILY)	F:GO:0005515; C:GO:0005779; P:GO:0007031; F:GO:0008270; P:GO:0016558	F:protein binding; C:integral component of peroxisomal membrane; P:peroxisome organization; F:zinc ion binding; P:protein import into peroxisome matrix
gi|226442647	NM_001146445.1	mir-181c-5p	phosphatase 1 regulatory subunit 1C	3	F:GO:0004864; P:GO:0007165; P:GO:0032515	F:protein phosphatase inhibitor activity; P:signal transduction; P:negative regulation of phosphoprotein phosphatase activity	IPR008466 (PFAM); mobidb-lite (MOBIDB_LITE); mobidb-lite (MOBIDB_LITE); mobidb-lite (MOBIDB_LITE); PTHR15417:SF5 (PANTHER); IPR008466 (PANTHER)	F:GO:0004864; P:GO:0007165	F:protein phosphatase inhibitor activity; P:signal transduction
gi|1050767351	NM_001141884.2	mir-139-5p	phosphatidylinositol N-acetylglucosaminyltransferase subunit P isoform X2	3	P:GO:0006506; C:GO:0016021; F:GO:0017176	P:GPI anchor biosynthetic process; C:integral component of membrane; F:phosphatidylinositol N-acetylglucosaminyltransferase activity	IPR013717 (PFAM); IPR016542 (PIRSF)	P:GO:0006506; F:GO:0017176	P:GPI anchor biosynthetic process; F:phosphatidylinositol N-acetylglucosaminyltransferase activity
gi|213513535	NM_001139777.1	mir-18a-3p mir-20a-3p mir-9b-5p	phosphoglycerate mutase 1	3	F:GO:0004082; F:GO:0004619; P:GO:0006096	F:bisphosphoglycerate mutase activity; F:phosphoglycerate mutase activity; P:glycolytic process	IPR013078 (SMART); IPR005952 (TIGRFAM); IPR013078 (PFAM); IPR029033 (G3DSA:3.40.50.GENE3D); PIRSF000709 (PIRSF); IPR005952 (PANTHER); PTHR11931:SF15 (PANTHER); IPR005952 (HAMAP); IPR013078 (CDD); IPR029033 (SUPERFAMILY)	F:GO:0004619; P:GO:0006096; F:GO:0016868	F:phosphoglycerate mutase activity; P:glycolytic process; F:intramolecular transferase activity, phosphotransferases
gi|213515183	NM_001139730.1	mir-30d-3p	phosphoglycerate mutase 2-2 (muscle)	3	F:GO:0004082; F:GO:0004619; P:GO:0006096	F:bisphosphoglycerate mutase activity; F:phosphoglycerate mutase activity; P:glycolytic process	IPR013078 (SMART); IPR005952 (TIGRFAM); IPR013078 (PFAM); PIRSF000709 (PIRSF); IPR029033 (G3DSA:3.40.50.GENE3D); PTHR11931:SF8 (PANTHER); IPR005952 (PANTHER); IPR005952 (HAMAP); IPR013078 (CDD); IPR029033 (SUPERFAMILY)	F:GO:0004619; P:GO:0006096; F:GO:0016868	F:phosphoglycerate mutase activity; P:glycolytic process; F:intramolecular transferase activity, phosphotransferases
gi|356640256	NM_001252353.1	mir-181b-5p mir-192a-3p mir-205b-5p mir-30d-3p	Phosphoinositide-3-kinase-interacting protein 1 precursor	3	C:GO:0016021; F:GO:0016301; P:GO:0016310	C:integral component of membrane; F:kinase activity; P:phosphorylation	PR00018 (PRINTS); IPR000001 (SMART); IPR038178 (G3DSA:2.40.20.GENE3D); IPR000001 (PFAM); mobidb-lite (MOBIDB_LITE); PTHR44930 (PANTHER); IPR000001 (PROSITE_PROFILES); IPR000001 (CDD); IPR013806 (SUPERFAMILY)	no GO terms	no GO terms
gi|259155201	NM_001165370.1	mir-214-3p	plakophilin 3	3	C:GO:0005634; C:GO:0030057; P:GO:0098609	C:nucleus; C:desmosome; P:cell-cell adhesion	IPR000225 (SMART); IPR011989 (G3DSA:1.25.10.GENE3D); IPR000225 (PFAM); IPR028434 (PTHR10372:PANTHER); IPR028435 (PANTHER); IPR000225 (PROSITE_PROFILES); IPR000225 (PROSITE_PROFILES); IPR016024 (SUPERFAMILY)	F:GO:0005515; C:GO:0005634; P:GO:0007155; C:GO:0030057; P:GO:0098609	F:protein binding; C:nucleus; P:cell adhesion; C:desmosome; P:cell-cell adhesion
gi|213515243	NM_001140442.1	mir-139-5p mir-222a-5p	Plasma glutamate carboxypeptidase precursor	3	F:GO:0004180; P:GO:0006508; F:GO:0070573	F:carboxypeptidase activity; P:proteolysis; F:metallodipeptidase activity	IPR007484 (PFAM); G3DSA:3.50.30.30 (GENE3D); G3DSA:3.40.630.10 (GENE3D); PTHR12053 (PANTHER); IPR039866 (PTHR12053:PANTHER); cd04815 (CDD); cd03883 (CDD); SSF53187 (SUPERFAMILY)	F:GO:0070573	F:metallodipeptidase activity
gi|213514369	NM_001139954.1	let-7b-5p mir-143-5p mir-19d-5p	poly [ADP-ribose] polymerase 3	3	F:GO:0003950; P:GO:0006302; P:GO:0006471	F:NAD+ ADP-ribosyltransferase activity; P:double-strand break repair; P:protein ADP-ribosylation	IPR008893 (SMART); IPR012317 (PFAM); IPR008893 (PFAM); IPR036616 (G3DSA:1.20.142.GENE3D); G3DSA:3.90.228.10 (GENE3D); IPR036930 (G3DSA:2.20.140.GENE3D); IPR004102 (PFAM); mobidb-lite (MOBIDB_LITE); mobidb-lite (MOBIDB_LITE); IPR031275 (PTHR10459:PANTHER); PTHR10459 (PANTHER); IPR004102 (PROSITE_PROFILES); IPR012317 (PROSITE_PROFILES); cd01437 (CDD); IPR036930 (SUPERFAMILY); SSF56399 (SUPERFAMILY)…	F:GO:0003950; P:GO:0006302; P:GO:0006471	F:NAD+ ADP-ribosyltransferase activity; P:double-strand break repair; P:protein ADP-ribosylation
gi|213513373	NM_001140032.1	mir-26b-3p mir-730a-5p	polypyrimidine tract-binding protein 2-like isoform X2	3	F:GO:0003723; C:GO:0005634; P:GO:0006397	F:RNA binding; C:nucleus; P:mRNA processing	IPR000504 (SMART); IPR012677 (G3DSA:3.30.70.GENE3D); IPR000504 (PFAM); IPR012677 (G3DSA:3.30.70.GENE3D); IPR006536 (TIGRFAM); IPR012677 (G3DSA:3.30.70.GENE3D); PF13893 (PFAM); IPR012677 (G3DSA:3.30.70.GENE3D); IPR021790 (PFAM); mobidb-lite (MOBIDB_LITE); PTHR43924:SF1 (PANTHER); PTHR43924:SF1 (PANTHER); PTHR43924 (PANTHER); IPR000504 (PROSITE_PROFILES); IPR000504 (PROSITE_PROFILES); IPR000504 (PR…	F:GO:0003676; F:GO:0003723; C:GO:0005634; P:GO:0006397	F:nucleic acid binding; F:RNA binding; C:nucleus; P:mRNA processing
gi|213514233	NM_001139781.1	mir-459-5p mir-8157-3p	potassium channel subfamily K member 6	3	F:GO:0005267; C:GO:0016021; P:GO:0071805	F:potassium channel activity; C:integral component of membrane; P:potassium ion transmembrane transport	IPR003280 (PRINTS); IPR005409 (PRINTS); IPR005408 (PRINTS); IPR013099 (PFAM); G3DSA:1.10.287.70 (GENE3D); IPR003092 (PIRSF); mobidb-lite (MOBIDB_LITE); IPR005409 (PTHR11003:PANTHER); PTHR11003 (PANTHER); SSF81324 (SUPERFAMILY); SSF81324 (SUPERFAMILY)	F:GO:0005267; P:GO:0006813; C:GO:0016020; C:GO:0016021; P:GO:0071805	F:potassium channel activity; P:potassium ion transport; C:membrane; C:integral component of membrane; P:potassium ion transmembrane transport
gi|213513281	NM_001140339.1	mir-128-5p mir-15a-3p	potential DNA-binding protein C17orf49 homolog	3	F:GO:0003677; C:GO:0016589; C:GO:0071339	F:DNA binding; C:NURF complex; C:MLL1 complex	G3DSA:1.20.58.1880 (GENE3D); IPR037931 (PTHR21397:PANTHER); PTHR21397 (PANTHER); IPR009057 (SUPERFAMILY)	F:GO:0003677; C:GO:0016589; C:GO:0071339	F:DNA binding; C:NURF complex; C:MLL1 complex
gi|304434649	NM_001141000.2	mir-30d-3p	Prefoldin subunit 2	3	P:GO:0006457; C:GO:0016272; F:GO:0051082	P:protein folding; C:prefoldin complex; F:unfolded protein binding	no IPS match	no IPS match	no IPS match
gi|304434608	NM_001140679.2	mir-139-5p	Prefoldin subunit 4	3	P:GO:0006457; C:GO:0016272; F:GO:0051082	P:protein folding; C:prefoldin complex; F:unfolded protein binding	IPR002777 (PFAM); IPR009053 (G3DSA:1.10.287.GENE3D); IPR016661 (PIRSF); IPR016661 (PANTHER); SSF46579 (SUPERFAMILY)	P:GO:0006457; C:GO:0016272; F:GO:0051082	P:protein folding; C:prefoldin complex; F:unfolded protein binding
gi|310750397	NM_001198575.1	mir-181c-5p	pro-opiomelanocortin A1 precursor	3	F:GO:0005179; C:GO:0005576; P:GO:0010469	F:hormone activity; C:extracellular region; P:regulation of signaling receptor activity	IPR001941 (PRINTS); IPR013531 (SMART); IPR013532 (SMART); IPR013593 (SMART); IPR013532 (PFAM); IPR013531 (PFAM); IPR013593 (PFAM); mobidb-lite (MOBIDB_LITE); mobidb-lite (MOBIDB_LITE); PTHR11416 (PANTHER)	F:GO:0005179; C:GO:0005576	F:hormone activity; C:extracellular region
gi|213512773	NM_001139799.1	mir-214-5p	probable 28S rRNA (cytosine-C(5))-methyltransferase	3	F:GO:0003723; F:GO:0008168; P:GO:0032259	F:RNA binding; F:methyltransferase activity; P:methylation	IPR023267 (PRINTS); IPR001678 (PFAM); G3DSA:3.30.70.1170 (GENE3D); G3DSA:3.40.50.150 (GENE3D); mobidb-lite (MOBIDB_LITE); mobidb-lite (MOBIDB_LITE); mobidb-lite (MOBIDB_LITE); PTHR22807:SF4 (PANTHER); PTHR22807 (PANTHER); IPR001678 (PROSITE_PROFILES); cd02440 (CDD); IPR029063 (SUPERFAMILY)	F:GO:0008168	F:methyltransferase activity
gi|259155225	NM_001165382.1	mir-138-5p mir-33a-3p mir-375-5p	Probable E3 ubiquitin-protein ligase HECTD2	3	F:GO:0004842; P:GO:0016567; F:GO:0016874	F:ubiquitin-protein transferase activity; P:protein ubiquitination; F:ligase activity	G3DSA:3.90.1750.10 (GENE3D); mobidb-lite (MOBIDB_LITE); PTHR11254 (PANTHER); PTHR11254:SF353 (PANTHER); IPR000569 (PROSITE_PROFILES); IPR035983 (SUPERFAMILY)	F:GO:0004842	F:ubiquitin-protein transferase activity
gi|291190324	NM_001173765.1	let-7h-5p mir-143-5p mir-30b-3p	probable G-protein coupled receptor 132 isoform X1	3	F:GO:0004930; P:GO:0007186; C:GO:0016021	F:G protein-coupled receptor activity; P:G protein-coupled receptor signaling pathway; C:integral component of membrane	IPR000276 (PRINTS); IPR000248 (PRINTS); G3DSA:1.20.1070.10 (GENE3D); IPR000276 (PFAM); PTHR44803 (PANTHER); IPR017452 (PROSITE_PROFILES); SSF81321 (SUPERFAMILY)	F:GO:0004930; P:GO:0007186; C:GO:0016021	F:G protein-coupled receptor activity; P:G protein-coupled receptor signaling pathway; C:integral component of membrane
gi|259155402	NM_001165291.1	mir-1338-3p mir-199a-3p	Probable low affinity copper uptake protein 2	3	F:GO:0005375; C:GO:0016021; P:GO:0035434	F:copper ion transmembrane transporter activity; C:integral component of membrane; P:copper ion transmembrane transport	IPR007274 (PFAM); IPR007274 (PANTHER); PTHR12483:SF8 (PANTHER)	F:GO:0005375; C:GO:0016021; P:GO:0035434	F:copper ion transmembrane transporter activity; C:integral component of membrane; P:copper ion transmembrane transport
gi|213511091	NM_001139851.1	mir-222a-5p mir-455-3p	Probable saccharopine dehydrogenase	3	C:GO:0016021; F:GO:0016491; P:GO:0055114	C:integral component of membrane; F:oxidoreductase activity; P:oxidation-reduction process	IPR032095 (PFAM); IPR005097 (PFAM); G3DSA:3.40.50.720 (GENE3D); PTHR12286 (PANTHER); IPR036291 (SUPERFAMILY)	F:GO:0016491; P:GO:0055114	F:oxidoreductase activity; P:oxidation-reduction process
gi|185135450	NM_001123593.1	mir-10b-3p	prolactin-releasing peptide receptor	3	F:GO:0004983; P:GO:0007218; C:GO:0016021	F:neuropeptide Y receptor activity; P:neuropeptide signaling pathway; C:integral component of membrane	IPR000276 (PRINTS); IPR001402 (PRINTS); IPR000276 (SMART); IPR000276 (PFAM); G3DSA:1.20.1070.10 (GENE3D); IPR001402 (PANTHER); PTHR44364:SF1 (PANTHER); IPR017452 (PROSITE_PROFILES); IPR001402 (CDD); SSF81321 (SUPERFAMILY)	F:GO:0004930; F:GO:0004983; P:GO:0007186; C:GO:0016021	F:G protein-coupled receptor activity; F:neuropeptide Y receptor activity; P:G protein-coupled receptor signaling pathway; C:integral component of membrane
gi|291190097	NM_001173865.1	mir-214-3p mir-730a-3p	Prolyl endopeptidase	3	F:GO:0004252; P:GO:0006508; F:GO:0070008	F:serine-type endopeptidase activity; P:proteolysis; F:serine-type exopeptidase activity	IPR002470 (PRINTS); G3DSA:2.130.10.120 (GENE3D); IPR029058 (G3DSA:3.40.50.GENE3D); IPR001375 (PFAM); IPR023302 (PFAM); PTHR42881 (PANTHER); PTHR42881:SF2 (PANTHER); SSF50993 (SUPERFAMILY); IPR029058 (SUPERFAMILY)	F:GO:0004252; P:GO:0006508; F:GO:0008236; F:GO:0070008	F:serine-type endopeptidase activity; P:proteolysis; F:serine-type peptidase activity; F:serine-type exopeptidase activity
gi|291190065	NM_001173955.1	mir-18a-3p	prostaglandin E2 receptor EP4a	3	F:GO:0004957; P:GO:0007186; C:GO:0016021	F:prostaglandin E receptor activity; P:G protein-coupled receptor signaling pathway; C:integral component of membrane	IPR000276 (PRINTS); IPR001244 (PRINTS); IPR001758 (PRINTS); IPR008365 (PRINTS); G3DSA:1.20.1070.10 (GENE3D); IPR000276 (PFAM); mobidb-lite (MOBIDB_LITE); IPR008365 (PANTHER); IPR001758 (PTHR11866:PANTHER); IPR017452 (PROSITE_PROFILES); IPR001758 (CDD); SSF81321 (SUPERFAMILY)	F:GO:0004930; F:GO:0004955; F:GO:0004957; P:GO:0007186; C:GO:0016021	F:G protein-coupled receptor activity; F:prostaglandin receptor activity; F:prostaglandin E receptor activity; P:G protein-coupled receptor signaling pathway; C:integral component of membrane
gi|213510939	NM_001139963.1	mir-125a-5p mir-125b-5p mir-15a-3p mir-16a-3p mir-216b-3p mir-21b-3p mir-221-3p	protein disulfide-isomerase A5 precursor	3	F:GO:0003756; C:GO:0005623; P:GO:0045454	F:protein disulfide isomerase activity; C:cell; P:cell redox homeostasis	PR00421 (PRINTS); G3DSA:3.40.30.10 (GENE3D); IPR013766 (PFAM); PTHR18929 (PANTHER); PTHR18929:SF103 (PANTHER); IPR013766 (PROSITE_PROFILES); IPR013766 (PROSITE_PROFILES); IPR013766 (PROSITE_PROFILES); cd02997 (CDD); cd02997 (CDD); cd03067 (CDD); cd02997 (CDD); IPR036249 (SUPERFAMILY); IPR036249 (SUPERFAMILY); IPR036249 (SUPERFAMILY); IPR036249 (SUPERFAMILY)	P:GO:0045454	P:cell redox homeostasis
gi|291190511	NM_001173811.1	mir-182-5p	protein TFG isoform X2	3	C:GO:0000139; F:GO:0042802; P:GO:0048208	C:Golgi membrane; F:identical protein binding; P:COPII vesicle coating	IPR000270 (SMART); IPR000270 (PFAM); G3DSA:3.10.20.90 (GENE3D); mobidb-lite (MOBIDB_LITE); mobidb-lite (MOBIDB_LITE); mobidb-lite (MOBIDB_LITE); mobidb-lite (MOBIDB_LITE); IPR033512 (PANTHER); IPR000270 (PROSITE_PROFILES); IPR034857 (CDD); SSF54277 (SUPERFAMILY)	F:GO:0005515; P:GO:0006888; F:GO:0042802; P:GO:0048208	F:protein binding; P:endoplasmic reticulum to Golgi vesicle-mediated transport; F:identical protein binding; P:COPII vesicle coating
gi|213511597	NM_001140223.1	mir-143-5p mir-30b-3p	Protein-lysine 6-oxidase precursor	3	F:GO:0005507; F:GO:0016641; P:GO:0055114	F:copper ion binding; F:oxidoreductase activity, acting on the CH-NH2 group of donors, oxygen as acceptor; P:oxidation-reduction process	IPR001695 (PRINTS); IPR001695 (PFAM); mobidb-lite (MOBIDB_LITE); mobidb-lite (MOBIDB_LITE); mobidb-lite (MOBIDB_LITE); PTHR44645:SF6 (PANTHER); PTHR44645 (PANTHER)	F:GO:0005507; F:GO:0016641; P:GO:0055114	F:copper ion binding; F:oxidoreductase activity, acting on the CH-NH2 group of donors, oxygen as acceptor; P:oxidation-reduction process
gi|213511243	NM_001141608.1	mir-30d-3p	Purpurin precursor	3	F:GO:0005501; F:GO:0034632; P:GO:0034633	F:retinoid binding; F:retinol transmembrane transporter activity; P:retinol transport	PR00179 (PRINTS); IPR002449 (PRINTS); IPR012674 (G3DSA:2.40.128.GENE3D); IPR000566 (PFAM); IPR022271 (PIRSF); IPR002449 (PANTHER); PTHR11873:SF1 (PANTHER); IPR012674 (SUPERFAMILY)	F:GO:0005501; F:GO:0034632	F:retinoid binding; F:retinol transmembrane transporter activity
gi|213510717	NM_001139903.1	mir-204-5p	putative E3 ubiquitin-protein ligase UBR7	3	F:GO:0008270; P:GO:0016567; F:GO:0061630	F:zinc ion binding; P:protein ubiquitination; F:ubiquitin protein ligase activity	IPR003126 (SMART); IPR013083 (G3DSA:3.30.40.GENE3D); IPR003126 (PFAM); mobidb-lite (MOBIDB_LITE); mobidb-lite (MOBIDB_LITE); mobidb-lite (MOBIDB_LITE); IPR040204 (PANTHER); IPR003126 (PROSITE_PROFILES); cd15542 (CDD); IPR011011 (SUPERFAMILY)	F:GO:0008270; F:GO:0061630	F:zinc ion binding; F:ubiquitin protein ligase activity
gi|213514217	NM_001141847.1	mir-15a-3p mir-22b-3p mir-8157-3p	Pyroglutamyl-peptidase 1	3	C:GO:0005829; P:GO:0006508; F:GO:0016920	C:cytosol; P:proteolysis; F:pyroglutamyl-peptidase activity	IPR000816 (PRINTS); IPR036440 (G3DSA:3.40.630.GENE3D); IPR000816 (PIRSF); IPR016125 (PFAM); IPR016125 (PANTHER); IPR029761 (PTHR23402:PANTHER); IPR000816 (CDD); IPR036440 (SUPERFAMILY)	C:GO:0005829; P:GO:0006508; F:GO:0008233; F:GO:0016920	C:cytosol; P:proteolysis; F:peptidase activity; F:pyroglutamyl-peptidase activity
gi|213511866	NM_001139881.1	let-7d-5p mir-734-3p	RAS guanyl-releasing protein 2	3	F:GO:0005085; F:GO:0005509; P:GO:0007264	F:guanyl-nucleotide exchange factor activity; F:calcium ion binding; P:small GTPase mediated signal transduction	IPR002219 (SMART); IPR002048 (SMART); IPR001895 (SMART); IPR000651 (SMART); IPR002219 (PFAM); IPR002048 (PFAM); IPR036964 (G3DSA:1.10.840.GENE3D); IPR002048 (PFAM); IPR001895 (PFAM); G3DSA:3.30.60.20 (GENE3D); G3DSA:1.20.870.10 (GENE3D); G3DSA:1.10.238.10 (GENE3D); PTHR23113:SF16 (PANTHER); IPR008937 (PANTHER); IPR001895 (PROSITE_PROFILES); IPR000651 (PROSITE_PROFILES); IPR002048 (PROSITE_PROFILE…	F:GO:0005085; F:GO:0005509; C:GO:0005622; P:GO:0007264; P:GO:0035556	F:guanyl-nucleotide exchange factor activity; F:calcium ion binding; C:intracellular; P:small GTPase mediated signal transduction; P:intracellular signal transduction
gi|291190079	NM_001173705.1	mir-30a-5p	Receptor-type tyrosine-protein phosphatase-like N	3	F:GO:0004725; C:GO:0016021; P:GO:0035335	F:protein tyrosine phosphatase activity; C:integral component of membrane; P:peptidyl-tyrosine dephosphorylation	IPR000242 (PRINTS); IPR003595 (SMART); SM01305 (SMART); IPR000242 (SMART); IPR021613 (PFAM); IPR029403 (PFAM); IPR029021 (G3DSA:3.90.190.GENE3D); IPR038112 (G3DSA:3.30.70.GENE3D); IPR000242 (PFAM); mobidb-lite (MOBIDB_LITE); mobidb-lite (MOBIDB_LITE); mobidb-lite (MOBIDB_LITE); mobidb-lite (MOBIDB_LITE); mobidb-lite (MOBIDB_LITE); mobidb-lite (MOBIDB_LITE); mobidb-lite (MOBIDB_LITE); mobidb-lite …	F:GO:0004725; P:GO:0006470; P:GO:0016311; F:GO:0016791	F:protein tyrosine phosphatase activity; P:protein dephosphorylation; P:dephosphorylation; F:phosphatase activity
gi|213514519	NM_001141574.1	mir-8160-3p	replication factor C subunit 5	3	F:GO:0003677; F:GO:0005524; P:GO:0006260	F:DNA binding; F:ATP binding; P:DNA replication	IPR003593 (SMART); IPR013748 (PFAM); G3DSA:1.10.8.60 (GENE3D); G3DSA:1.20.272.10 (GENE3D); G3DSA:3.40.50.300 (GENE3D); IPR003959 (PFAM); PTHR11669:SF9 (PANTHER); PTHR11669 (PANTHER); cd00009 (CDD); IPR027417 (SUPERFAMILY); IPR008921 (SUPERFAMILY)	F:GO:0003677; F:GO:0005524; P:GO:0006260	F:DNA binding; F:ATP binding; P:DNA replication
gi|213512221	NM_001140026.1	mir-30d-3p	Rho GTPase-activating protein 15	3	F:GO:0005096; P:GO:0007165; P:GO:0043547	F:GTPase activator activity; P:signal transduction; P:positive regulation of GTPase activity	IPR001849 (SMART); IPR000198 (SMART); IPR008936 (G3DSA:1.10.555.GENE3D); IPR000198 (PFAM); IPR001849 (PFAM); IPR011993 (G3DSA:2.30.29.GENE3D); mobidb-lite (MOBIDB_LITE); mobidb-lite (MOBIDB_LITE); mobidb-lite (MOBIDB_LITE); PTHR23181:SF5 (PANTHER); PTHR23181 (PANTHER); IPR000198 (PROSITE_PROFILES); IPR001849 (PROSITE_PROFILES); cd13233 (CDD); SSF50729 (SUPERFAMILY); IPR008936 (SUPERFAMILY)	P:GO:0007165	P:signal transduction
gi|213511581	NM_001141807.1	mir-725-5p	rho-related GTP-binding protein RhoB-like	3	F:GO:0003924; F:GO:0005525; P:GO:0007264	F:GTPase activity; F:GTP binding; P:small GTPase mediated signal transduction	PR00449 (PRINTS); SM00175 (SMART); SM00173 (SMART); SM00174 (SMART); G3DSA:3.40.50.300 (GENE3D); IPR005225 (TIGRFAM); IPR001806 (PFAM); PTHR24072:SF0 (PANTHER); PTHR24072 (PANTHER); IPR003578 (PROSITE_PROFILES); cd01870 (CDD); IPR027417 (SUPERFAMILY)	F:GO:0003924; F:GO:0005525; C:GO:0005622; P:GO:0007264	F:GTPase activity; F:GTP binding; C:intracellular; P:small GTPase mediated signal transduction
gi|213513039	NM_001140259.1	mir-192a-5p	Rho-related GTP-binding protein RhoE	3	F:GO:0003924; F:GO:0005525; P:GO:0007264	F:GTPase activity; F:GTP binding; P:small GTPase mediated signal transduction	PR00449 (PRINTS); SM00175 (SMART); SM00173 (SMART); SM00174 (SMART); G3DSA:3.40.50.300 (GENE3D); IPR001806 (PFAM); IPR005225 (TIGRFAM); mobidb-lite (MOBIDB_LITE); PTHR24072 (PANTHER); PTHR24072:SF24 (PANTHER); IPR003578 (PROSITE_PROFILES); IPR027417 (SUPERFAMILY)	F:GO:0003924; F:GO:0005525; C:GO:0005622; P:GO:0007264	F:GTPase activity; F:GTP binding; C:intracellular; P:small GTPase mediated signal transduction
gi|291190665	NM_001173693.1	mir-222a-5p	Rhomboid-like protease 4	3	F:GO:0004252; P:GO:0006508; C:GO:0016021	F:serine-type endopeptidase activity; P:proteolysis; C:integral component of membrane	IPR035952 (G3DSA:1.20.1540.GENE3D); IPR022764 (PFAM); IPR022241 (PFAM); mobidb-lite (MOBIDB_LITE); IPR002610 (PANTHER); PTHR22936:SF26 (PANTHER); SSF144091 (SUPERFAMILY)	F:GO:0004252; P:GO:0006508; C:GO:0016021	F:serine-type endopeptidase activity; P:proteolysis; C:integral component of membrane
gi|226442599	NM_001146433.1	mir-23b-5p	Ribosomal protein S6 kinase alpha-5	3	F:GO:0004672; F:GO:0005524; P:GO:0006468	F:protein kinase activity; F:ATP binding; P:protein phosphorylation	no IPS match	no IPS match	no IPS match
gi|213513729	NM_001140519.1	mir-222a-3p mir-489-3p mir-96-5p	Secreted frizzled-related protein 1 precursor	3	C:GO:0005576; P:GO:0007275; P:GO:0016055	C:extracellular region; P:multicellular organism development; P:Wnt signaling pathway	IPR018933 (SMART); IPR020067 (SMART); IPR036790 (G3DSA:1.10.2000.GENE3D); G3DSA:2.40.50.120 (GENE3D); IPR018933 (PFAM); IPR020067 (PFAM); IPR026559 (PTHR11309:PANTHER); IPR015526 (PANTHER); IPR001134 (PROSITE_PROFILES); IPR020067 (PROSITE_PROFILES); cd07443 (CDD); cd03580 (CDD); IPR008993 (SUPERFAMILY); IPR036790 (SUPERFAMILY)	F:GO:0005515	F:protein binding
gi|213512602	NM_001140054.1	mir-125b-3p mir-206-3p	serine/threonine-protein kinase 16	3	F:GO:0004672; F:GO:0005524; P:GO:0006468	F:protein kinase activity; F:ATP binding; P:protein phosphorylation	IPR000719 (SMART); IPR000719 (PFAM); PIRSF000654 (PIRSF); G3DSA:1.10.510.10 (GENE3D); G3DSA:3.30.200.20 (GENE3D); PTHR22967 (PANTHER); PTHR22967:SF84 (PANTHER); IPR000719 (PROSITE_PROFILES); cd13986 (CDD); IPR011009 (SUPERFAMILY)	F:GO:0004672; F:GO:0005524; P:GO:0006468	F:protein kinase activity; F:ATP binding; P:protein phosphorylation
gi|291190050	NM_001173605.1	mir-192a-3p mir-193-5p mir-30d-3p	serine/threonine-protein kinase 38-like	3	F:GO:0004674; F:GO:0005524; P:GO:0006468	F:protein serine/threonine kinase activity; F:ATP binding; P:protein phosphorylation	IPR000719 (SMART); IPR000719 (PFAM); IPR017892 (PFAM); PTHR24356:SF221 (PANTHER); PTHR24356 (PANTHER); IPR000961 (PROSITE_PROFILES); IPR000719 (PROSITE_PROFILES); IPR011009 (SUPERFAMILY)	F:GO:0004672; F:GO:0004674; F:GO:0005524; P:GO:0006468	F:protein kinase activity; F:protein serine/threonine kinase activity; F:ATP binding; P:protein phosphorylation
gi|291190330	NM_001173632.1	mir-130a-5p mir-222a-3p	serine/threonine-protein kinase PAK 3 isoform X1	3	F:GO:0004674; F:GO:0005524; P:GO:0006468	F:protein serine/threonine kinase activity; F:ATP binding; P:protein phosphorylation	IPR000095 (SMART); IPR000719 (SMART); IPR036936 (G3DSA:3.90.810.GENE3D); IPR000719 (PFAM); G3DSA:3.30.200.20 (GENE3D); IPR000095 (PFAM); G3DSA:1.10.510.10 (GENE3D); mobidb-lite (MOBIDB_LITE); mobidb-lite (MOBIDB_LITE); mobidb-lite (MOBIDB_LITE); mobidb-lite (MOBIDB_LITE); mobidb-lite (MOBIDB_LITE); PTHR24361:SF232 (PANTHER); PTHR24361 (PANTHER); IPR000095 (PROSITE_PROFILES); IPR000719 (PROSITE_PR…	F:GO:0004672; F:GO:0004674; F:GO:0005524; P:GO:0006468	F:protein kinase activity; F:protein serine/threonine kinase activity; F:ATP binding; P:protein phosphorylation
gi|291190044	NM_001173604.1	mir-20b-3p mir-338a-3p	serine/threonine-protein kinase TAO3 isoform X1	3	F:GO:0004672; F:GO:0005524; P:GO:0006468	F:protein kinase activity; F:ATP binding; P:protein phosphorylation	IPR000719 (SMART); IPR000719 (PFAM); G3DSA:3.30.200.20 (GENE3D); G3DSA:1.10.510.10 (GENE3D); mobidb-lite (MOBIDB_LITE); mobidb-lite (MOBIDB_LITE); mobidb-lite (MOBIDB_LITE); mobidb-lite (MOBIDB_LITE); mobidb-lite (MOBIDB_LITE); mobidb-lite (MOBIDB_LITE); PTHR24361:SF631 (PANTHER); PTHR24361 (PANTHER); IPR000719 (PROSITE_PROFILES); cd06633 (CDD); IPR011009 (SUPERFAMILY)	F:GO:0004672; F:GO:0005524; P:GO:0006468	F:protein kinase activity; F:ATP binding; P:protein phosphorylation
gi|213511183	NM_001140840.1	mir-19d-5p	serine/threonine-protein kinase VRK1	3	F:GO:0004674; F:GO:0005524; P:GO:0006468	F:protein serine/threonine kinase activity; F:ATP binding; P:protein phosphorylation	IPR000719 (SMART); IPR000719 (PFAM); G3DSA:1.10.510.10 (GENE3D); mobidb-lite (MOBIDB_LITE); mobidb-lite (MOBIDB_LITE); mobidb-lite (MOBIDB_LITE); mobidb-lite (MOBIDB_LITE); PTHR11909 (PANTHER); PTHR11909:SF78 (PANTHER); IPR000719 (PROSITE_PROFILES); IPR011009 (SUPERFAMILY)	F:GO:0004672; F:GO:0005524; P:GO:0006468	F:protein kinase activity; F:ATP binding; P:protein phosphorylation
gi|259155123	NM_001165332.1	mir-8159-5p	serine/threonine-protein kinase VRK3 isoform 2	3	F:GO:0004672; F:GO:0005524; P:GO:0006468	F:protein kinase activity; F:ATP binding; P:protein phosphorylation	IPR000719 (SMART); IPR000719 (PFAM); G3DSA:1.10.510.10 (GENE3D); PTHR11909:SF99 (PANTHER); PTHR11909 (PANTHER); IPR000719 (PROSITE_PROFILES); cd14124 (CDD); IPR011009 (SUPERFAMILY)	F:GO:0004672; F:GO:0005524; P:GO:0006468	F:protein kinase activity; F:ATP binding; P:protein phosphorylation
gi|259155161	NM_001165351.1	mir-140-3p mir-30d-3p	Serine/threonine-protein phosphatase 4 regulatory subunit 2-A	3	F:GO:0019888; C:GO:0030289; P:GO:0043666	F:protein phosphatase regulator activity; C:protein phosphatase 4 complex; P:regulation of phosphoprotein phosphatase activity	IPR015267 (PFAM); mobidb-lite (MOBIDB_LITE); mobidb-lite (MOBIDB_LITE); mobidb-lite (MOBIDB_LITE); mobidb-lite (MOBIDB_LITE); mobidb-lite (MOBIDB_LITE); mobidb-lite (MOBIDB_LITE); mobidb-lite (MOBIDB_LITE); PTHR16487:SF1 (PANTHER); IPR015267 (PANTHER)	F:GO:0019888; C:GO:0030289	F:protein phosphatase regulator activity; C:protein phosphatase 4 complex
gi|213512128	NM_001140333.1	mir-130a-5p	Signal peptide peptidase-like 2B precursor	3	C:GO:0016021; P:GO:0031293; F:GO:0042500	C:integral component of membrane; P:membrane protein intracellular domain proteolysis; F:aspartic endopeptidase activity, intramembrane cleaving	IPR006639 (SMART); IPR003137 (PFAM); G3DSA:3.50.30.30 (GENE3D); IPR007369 (PFAM); mobidb-lite (MOBIDB_LITE); IPR007369 (PANTHER); IPR033149 (PTHR12174:PANTHER); cd02129 (CDD); SSF52025 (SUPERFAMILY)	F:GO:0004190; C:GO:0016021; P:GO:0031293; F:GO:0042500	F:aspartic-type endopeptidase activity; C:integral component of membrane; P:membrane protein intracellular domain proteolysis; F:aspartic endopeptidase activity, intramembrane cleaving
gi|291190225	NM_001173968.1	mir-23a-3p	Solute carrier family 22 member 18	3	F:GO:0005215; C:GO:0016021; P:GO:0055085	F:transporter activity; C:integral component of membrane; P:transmembrane transport	IPR001958 (PRINTS); G3DSA:1.20.1250.20 (GENE3D); IPR011701 (PFAM); PTHR24002 (PANTHER); IPR020846 (PROSITE_PROFILES); IPR020846 (CDD); IPR036259 (SUPERFAMILY)	F:GO:0005215; C:GO:0016021; P:GO:0055085	F:transporter activity; C:integral component of membrane; P:transmembrane transport
gi|213514931	NM_001141799.1	mir-16a-3p mir-193-5p mir-8160-3p	Solute carrier family 22 member 2	3	C:GO:0016021; F:GO:0022857; P:GO:0055085	C:integral component of membrane; F:transmembrane transporter activity; P:transmembrane transport	G3DSA:1.20.1250.20 (GENE3D); IPR005828 (PFAM); IPR004749 (TIGRFAM); PTHR24064 (PANTHER); PTHR24064:SF291 (PANTHER); IPR020846 (PROSITE_PROFILES); IPR020846 (CDD); IPR036259 (SUPERFAMILY)	C:GO:0016021; F:GO:0022857; P:GO:0055085	C:integral component of membrane; F:transmembrane transporter activity; P:transmembrane transport
gi|213513090	NM_001140144.1	mir-194a-3p mir-27a-3p mir-727-5p	Solute carrier family 22 member 6	3	C:GO:0016021; F:GO:0022857; P:GO:0055085	C:integral component of membrane; F:transmembrane transporter activity; P:transmembrane transport	IPR005828 (PFAM); G3DSA:1.20.1250.20 (GENE3D); PTHR24064:SF294 (PANTHER); PTHR24064 (PANTHER); IPR020846 (PROSITE_PROFILES); IPR020846 (CDD); IPR036259 (SUPERFAMILY)	C:GO:0016021; F:GO:0022857; P:GO:0055085	C:integral component of membrane; F:transmembrane transporter activity; P:transmembrane transport
gi|213512380	NM_001139884.1	mir-199a-5p	Solute carrier family 22 member 6-A	3	C:GO:0016021; F:GO:0022857; P:GO:0055085	C:integral component of membrane; F:transmembrane transporter activity; P:transmembrane transport	IPR005828 (PFAM); G3DSA:1.20.1250.20 (GENE3D); PTHR24064:SF312 (PANTHER); PTHR24064 (PANTHER); IPR020846 (PROSITE_PROFILES); IPR020846 (CDD); IPR036259 (SUPERFAMILY)	C:GO:0016021; F:GO:0022857; P:GO:0055085	C:integral component of membrane; F:transmembrane transporter activity; P:transmembrane transport
gi|213511689	NM_001139854.1	mir-19d-5p mir-222a-3p mir-30d-3p	Solute carrier family 25 member 40	3	C:GO:0016021; F:GO:0022857; P:GO:0055085	C:integral component of membrane; F:transmembrane transporter activity; P:transmembrane transport	IPR002067 (PRINTS); IPR018108 (PFAM); IPR023395 (G3DSA:1.50.40.GENE3D); PTHR24089:SF213 (PANTHER); IPR040062 (PANTHER); IPR018108 (PROSITE_PROFILES); IPR018108 (PROSITE_PROFILES); IPR018108 (PROSITE_PROFILES); IPR023395 (SUPERFAMILY)	F:GO:0022857; P:GO:0055085	F:transmembrane transporter activity; P:transmembrane transport
gi|291190061	NM_001173862.1	mir-222a-5p mir-23a-5p	solute carrier family 35 member F4	3	C:GO:0016021; F:GO:0022857; P:GO:0055085	C:integral component of membrane; F:transmembrane transporter activity; P:transmembrane transport	IPR009262 (PFAM); mobidb-lite (MOBIDB_LITE); mobidb-lite (MOBIDB_LITE); IPR026505 (PANTHER); PTHR19346:SF2 (PANTHER); SSF103481 (SUPERFAMILY)	C:GO:0016021; F:GO:0022857; P:GO:0055085	C:integral component of membrane; F:transmembrane transporter activity; P:transmembrane transport
gi|291190818	NM_001173587.1	mir-192b-5p mir-430a-3p mir-430c-3p mir-730a-5p	Solute carrier family 41 member 2	3	F:GO:0008324; C:GO:0016021; P:GO:0098655	F:cation transmembrane transporter activity; C:integral component of membrane; P:cation transmembrane transport	IPR006667 (PFAM); mobidb-lite (MOBIDB_LITE); mobidb-lite (MOBIDB_LITE); PTHR16228 (PANTHER); PTHR16228:SF25 (PANTHER); IPR036739 (SUPERFAMILY); IPR036739 (SUPERFAMILY)	P:GO:0006812; F:GO:0008324	P:cation transport; F:cation transmembrane transporter activity
gi|213513182	NM_001141618.1	mir-205a-5p	somatolactin beta precursor	3	F:GO:0005179; C:GO:0005576; P:GO:0010469	F:hormone activity; C:extracellular region; P:regulation of signaling receptor activity	IPR001400 (PRINTS); IPR001400 (PFAM); G3DSA:1.20.1250.10 (GENE3D); IPR034976 (PTHR11417:PANTHER); IPR001400 (PANTHER); cd10286 (CDD); IPR009079 (SUPERFAMILY)	F:GO:0005179; C:GO:0005576	F:hormone activity; C:extracellular region
gi|259155067	NM_001165304.1	mir-139-5p mir-143-5p mir-15a-3p mir-92b-5p	sorting nexin-11 isoform X1	3	C:GO:0005623; P:GO:0006886; F:GO:0035091	C:cell; P:intracellular protein transport; F:phosphatidylinositol binding	IPR001683 (SMART); IPR036871 (G3DSA:3.30.1520.GENE3D); IPR001683 (PFAM); mobidb-lite (MOBIDB_LITE); mobidb-lite (MOBIDB_LITE); IPR039358 (PANTHER); IPR028655 (PTHR10555:PANTHER); IPR001683 (PROSITE_PROFILES); cd06898 (CDD); IPR036871 (SUPERFAMILY)	P:GO:0006886; F:GO:0035091	P:intracellular protein transport; F:phosphatidylinositol binding
gi|226443305	NM_001146667.1	mir-724-3p	spindle and kinetochore-associated protein 1	3	P:GO:0007059; F:GO:0008017; P:GO:0051301	P:chromosome segregation; F:microtubule binding; P:cell division	G3DSA:1.10.10.1890 (GENE3D); IPR009829 (PFAM); IPR009829 (PANTHER)	P:GO:0007059; F:GO:0008017; P:GO:0051301	P:chromosome segregation; F:microtubule binding; P:cell division
gi|259155263	NM_001165401.1	mir-33a-3p	splicing factor 3A subunit 2	3	F:GO:0003676; C:GO:0005634; F:GO:0008270	F:nucleic acid binding; C:nucleus; F:zinc ion binding	SM01050 (SMART); IPR003604 (SMART); IPR031781 (PFAM); G3DSA:3.30.160.60 (GENE3D); PF12874 (PFAM); mobidb-lite (MOBIDB_LITE); mobidb-lite (MOBIDB_LITE); mobidb-lite (MOBIDB_LITE); PTHR23205 (PANTHER); IPR000690 (PROSITE_PROFILES); IPR036236 (SUPERFAMILY)	F:GO:0003676; C:GO:0005634; F:GO:0008270	F:nucleic acid binding; C:nucleus; F:zinc ion binding
gi|185132774	NM_001123528.1	mir-222a-5p mir-8157-3p	thyrotropin beta subunit	3	F:GO:0005179; C:GO:0005576; P:GO:0010469	F:hormone activity; C:extracellular region; P:regulation of signaling receptor activity	IPR001545 (SMART); IPR029034 (G3DSA:2.10.90.GENE3D); IPR006208 (PFAM); IPR001545 (PANTHER); PTHR11515:SF5 (PANTHER); IPR001545 (CDD); IPR029034 (SUPERFAMILY)	F:GO:0005179; C:GO:0005576	F:hormone activity; C:extracellular region
gi|213510993	NM_001140388.1	mir-222a-3p	Toll-like receptor 13	3	P:GO:0007165; C:GO:0016021; P:GO:0045087	P:signal transduction; C:integral component of membrane; P:innate immune response	PR01537 (PRINTS); SM00365 (SMART); IPR000483 (SMART); SM00364 (SMART); IPR000157 (SMART); IPR003591 (SMART); IPR032675 (G3DSA:3.80.10.GENE3D); IPR032675 (G3DSA:3.80.10.GENE3D); IPR000157 (PFAM); IPR032675 (G3DSA:3.80.10.GENE3D); IPR001611 (PFAM); IPR032675 (G3DSA:3.80.10.GENE3D); IPR035897 (G3DSA:3.40.50.GENE3D); IPR032675 (G3DSA:3.80.10.GENE3D); PTHR45067 (PANTHER); PTHR45067:SF3 (PANTHER); IPR0…	F:GO:0005515; P:GO:0007165	F:protein binding; P:signal transduction
gi|259155105	NM_001165323.1	mir-125a-5p mir-19d-5p mir-19d-5p mir-214-3p mir-92a-5p	Transcription factor AP-2 alpha	3	F:GO:0003700; C:GO:0005634; P:GO:0006355	F:DNA-binding transcription factor activity; C:nucleus; P:regulation of transcription, DNA-templated	IPR008121 (PRINTS); IPR013854 (PRINTS); IPR013854 (PFAM); mobidb-lite (MOBIDB_LITE); mobidb-lite (MOBIDB_LITE); mobidb-lite (MOBIDB_LITE); mobidb-lite (MOBIDB_LITE); mobidb-lite (MOBIDB_LITE); IPR004979 (PANTHER); PTHR10812:SF8 (PANTHER)	F:GO:0003700; C:GO:0005634; P:GO:0006355	F:DNA-binding transcription factor activity; C:nucleus; P:regulation of transcription, DNA-templated
gi|213511009	NM_001140097.1	mir-140-3p mir-194b-5p	transglutaminase 1 (K polypeptide epidermal type I, protein-glutamine-gamma-glutamyltransferase)	3	F:GO:0003810; P:GO:0018149; F:GO:0046872	F:protein-glutamine gamma-glutamyltransferase activity; P:peptide cross-linking; F:metal ion binding	IPR002931 (SMART); IPR002931 (PFAM); IPR001102 (PFAM); IPR013783 (G3DSA:2.60.40.GENE3D); IPR013783 (G3DSA:2.60.40.GENE3D); IPR036985 (G3DSA:3.90.260.GENE3D); IPR008958 (PFAM); IPR013783 (G3DSA:2.60.40.GENE3D); IPR023608 (PIRSF); mobidb-lite (MOBIDB_LITE); mobidb-lite (MOBIDB_LITE); PTHR11590 (PANTHER); PTHR11590:SF49 (PANTHER); IPR036238 (SUPERFAMILY); IPR014756 (SUPERFAMILY); IPR038765 (SUPERFAM…	F:GO:0003810; P:GO:0018149	F:protein-glutamine gamma-glutamyltransferase activity; P:peptide cross-linking
gi|213514829	NM_001140498.1	mir-194a-3p	transient receptor potential cation channel subfamily V member 1 isoform X1	3	F:GO:0005216; C:GO:0016021; P:GO:0034220	F:ion channel activity; C:integral component of membrane; P:ion transmembrane transport	IPR008347 (PRINTS); IPR002110 (SMART); IPR005821 (PFAM); IPR036770 (G3DSA:1.25.40.GENE3D); TIGR00870 (TIGRFAM); IPR020683 (PFAM); mobidb-lite (MOBIDB_LITE); mobidb-lite (MOBIDB_LITE); mobidb-lite (MOBIDB_LITE); IPR024862 (PANTHER); IPR024863 (PTHR10582:PANTHER); IPR002110 (PROSITE_PROFILES); IPR020683 (PROSITE_PROFILES); IPR020683 (CDD); IPR036770 (SUPERFAMILY)	F:GO:0005216; F:GO:0005515; P:GO:0006811; C:GO:0016020; C:GO:0016021; P:GO:0055085	F:ion channel activity; F:protein binding; P:ion transport; C:membrane; C:integral component of membrane; P:transmembrane transport
gi|297206722	NM_001165407.1	mir-216b-3p mir-23b-5p mir-30d-3p mir-460-5p mir-92b-3p	translocation-associated membrane protein 1-like 1	3	C:GO:0005623; P:GO:0006616; C:GO:0016021	C:cell; P:SRP-dependent cotranslational protein targeting to membrane, translocation; C:integral component of membrane	IPR006634 (SMART); IPR006634 (PFAM); IPR013599 (PFAM); IPR016447 (PIRSF); mobidb-lite (MOBIDB_LITE); IPR016447 (PANTHER); PTHR12371:SF3 (PANTHER); IPR006634 (PROSITE_PROFILES)	P:GO:0006616; C:GO:0016021	P:SRP-dependent cotranslational protein targeting to membrane, translocation; C:integral component of membrane
gi|213515147	NM_001139756.1	mir-1338-3p	transposase-like	3	F:GO:0003677; P:GO:0006313; P:GO:0015074	F:DNA binding; P:transposition, DNA-mediated; P:DNA integration	IPR002492 (PFAM); IPR038717 (PFAM); G3DSA:3.30.420.470 (GENE3D); PTHR23022 (PANTHER); PTHR23022:SF92 (PANTHER); IPR009057 (SUPERFAMILY)	F:GO:0003677; P:GO:0006313; P:GO:0015074	F:DNA binding; P:transposition, DNA-mediated; P:DNA integration
gi|291190285	NM_001173882.1	mir-30d-3p	Tropomodulin-3	3	F:GO:0005523; P:GO:0048821; P:GO:0051694	F:tropomyosin binding; P:erythrocyte development; P:pointed-end actin filament capping	SM00368 (SMART); IPR032675 (G3DSA:3.80.10.GENE3D); IPR004934 (PFAM); IPR004934 (PANTHER); IPR030133 (PTHR10901:PANTHER); SSF52047 (SUPERFAMILY)	F:GO:0005523; P:GO:0030036; P:GO:0048821; P:GO:0051694	F:tropomyosin binding; P:actin cytoskeleton organization; P:erythrocyte development; P:pointed-end actin filament capping
gi|213513056	NM_001141760.1	mir-143-5p mir-30d-3p mir-7a-3p	Tumor necrosis factor ligand superfamily member 13B	3	F:GO:0005164; P:GO:0006955; C:GO:0016020	F:tumor necrosis factor receptor binding; P:immune response; C:membrane	IPR006052 (SMART); IPR006052 (PFAM); IPR008983 (G3DSA:2.60.120.GENE3D); mobidb-lite (MOBIDB_LITE); PTHR15151:SF2 (PANTHER); PTHR15151 (PANTHER); IPR006052 (PROSITE_PROFILES); IPR008983 (SUPERFAMILY)	F:GO:0005164; F:GO:0005515; P:GO:0006955; C:GO:0016020	F:tumor necrosis factor receptor binding; F:protein binding; P:immune response; C:membrane
gi|304434697	NM_001141318.2	mir-192b-5p mir-8157-3p	Tumor necrosis factor ligand superfamily member 6	3	F:GO:0005164; P:GO:0006955; C:GO:0016021	F:tumor necrosis factor receptor binding; P:immune response; C:integral component of membrane	IPR002961 (PRINTS); IPR006052 (SMART); IPR008983 (G3DSA:2.60.120.GENE3D); IPR006052 (PFAM); PTHR11471:SF49 (PANTHER); PTHR11471 (PANTHER); IPR006052 (PROSITE_PROFILES); IPR006052 (CDD); IPR008983 (SUPERFAMILY)	F:GO:0005164; F:GO:0005515; P:GO:0006955; C:GO:0016020	F:tumor necrosis factor receptor binding; F:protein binding; P:immune response; C:membrane
gi|213515307	NM_001141773.1	mir-106b-5p mir-125b-3p mir-183-5p mir-93a-5p	Tumor necrosis factor receptor superfamily member 1A precursor	3	P:GO:0007165; C:GO:0016021; P:GO:0045087	P:signal transduction; C:integral component of membrane; P:innate immune response	IPR000488 (SMART); IPR001368 (SMART); G3DSA:2.10.50.10 (GENE3D); G3DSA:2.10.50.10 (GENE3D); IPR001368 (PFAM); IPR000488 (PFAM); G3DSA:2.10.50.10 (GENE3D); G3DSA:1.10.533.10 (GENE3D); mobidb-lite (MOBIDB_LITE); mobidb-lite (MOBIDB_LITE); PTHR23097 (PANTHER); PTHR23097:SF178 (PANTHER); IPR000488 (PROSITE_PROFILES); IPR001368 (PROSITE_PROFILES); IPR001368 (PROSITE_PROFILES); IPR001368 (PROSITE_PROFI…	F:GO:0005515; P:GO:0007165; P:GO:0045087	F:protein binding; P:signal transduction; P:innate immune response
gi|356640266	NM_001252358.1	mir-143-5p	tumor protein p53 inducible nuclear protein 2-like	3	P:GO:0006355; P:GO:0008285; P:GO:0010506	P:regulation of transcription, DNA-templated; P:negative regulation of cell population proliferation; P:regulation of autophagy	IPR029431 (PFAM); mobidb-lite (MOBIDB_LITE); mobidb-lite (MOBIDB_LITE); IPR029556 (PTHR31671:PANTHER); IPR029431 (PANTHER); PD485813 (PRODOM)	P:GO:0006355; P:GO:0008285; P:GO:0010506	P:regulation of transcription, DNA-templated; P:negative regulation of cell population proliferation; P:regulation of autophagy
gi|185133149	NM_001123540.1	mir-181a-5p mir-181c-5p mir-222a-3p	tyrosine-protein kinase HCK	3	F:GO:0004715; F:GO:0005524; P:GO:0018108	F:non-membrane spanning protein tyrosine kinase activity; F:ATP binding; P:peptidyl-tyrosine phosphorylation	IPR001452 (PRINTS); IPR001245 (PRINTS); IPR000980 (PRINTS); IPR001452 (SMART); IPR000980 (SMART); IPR020635 (SMART); G3DSA:2.30.30.40 (GENE3D); G3DSA:3.30.200.20 (GENE3D); IPR001452 (PFAM); IPR036860 (G3DSA:3.30.505.GENE3D); PIRSF000615 (PIRSF); IPR000980 (PFAM); G3DSA:1.10.510.10 (GENE3D); IPR001245 (PFAM); mobidb-lite (MOBIDB_LITE); mobidb-lite (MOBIDB_LITE); mobidb-lite (MOBIDB_LITE); PTHR2441…	F:GO:0004672; F:GO:0004713; F:GO:0005515; F:GO:0005524; P:GO:0006468	F:protein kinase activity; F:protein tyrosine kinase activity; F:protein binding; F:ATP binding; P:protein phosphorylation
gi|213515289	NM_001141801.1	mir-19c-5p mir-19d-5p mir-92a-3p mir-92b-3p	Tyrosine-protein kinase Lyn	3	F:GO:0004715; F:GO:0005524; P:GO:0018108	F:non-membrane spanning protein tyrosine kinase activity; F:ATP binding; P:peptidyl-tyrosine phosphorylation	IPR001452 (PRINTS); IPR001245 (PRINTS); IPR000980 (PRINTS); IPR020635 (SMART); IPR001452 (SMART); IPR000980 (SMART); IPR001452 (PFAM); G3DSA:2.30.30.40 (GENE3D); PIRSF000615 (PIRSF); IPR036860 (G3DSA:3.30.505.GENE3D); G3DSA:3.30.200.20 (GENE3D); IPR000980 (PFAM); IPR001245 (PFAM); G3DSA:1.10.510.10 (GENE3D); mobidb-lite (MOBIDB_LITE); mobidb-lite (MOBIDB_LITE); PTHR24418:SF42 (PANTHER); PTHR24418…	F:GO:0004672; F:GO:0004713; F:GO:0005515; F:GO:0005524; P:GO:0006468	F:protein kinase activity; F:protein tyrosine kinase activity; F:protein binding; F:ATP binding; P:protein phosphorylation
gi|213511445	NM_001140611.1	mir-730a-3p	Tyrosine-protein kinase SRK2	3	F:GO:0004713; F:GO:0005524; P:GO:0018108	F:protein tyrosine kinase activity; F:ATP binding; P:peptidyl-tyrosine phosphorylation	IPR001245 (PRINTS); IPR020635 (SMART); IPR001245 (PFAM); G3DSA:3.30.200.20 (GENE3D); PIRSF000615 (PIRSF); G3DSA:1.10.510.10 (GENE3D); PTHR24418 (PANTHER); PTHR24418:SF378 (PANTHER); IPR000719 (PROSITE_PROFILES); IPR011009 (SUPERFAMILY)	F:GO:0004672; F:GO:0004713; F:GO:0005524; P:GO:0006468	F:protein kinase activity; F:protein tyrosine kinase activity; F:ATP binding; P:protein phosphorylation
gi|213511794	NM_001140450.1	mir-30d-3p	tyrosine-protein phosphatase non-receptor type 6 isoform X2	3	F:GO:0004725; C:GO:0005737; P:GO:0035335	F:protein tyrosine phosphatase activity; C:cytoplasm; P:peptidyl-tyrosine dephosphorylation	IPR000980 (PRINTS); IPR000242 (PRINTS); IPR000242 (SMART); IPR003595 (SMART); IPR000980 (SMART); IPR036860 (G3DSA:3.30.505.GENE3D); IPR000242 (PFAM); IPR029021 (G3DSA:3.90.190.GENE3D); IPR000980 (PFAM); IPR036860 (G3DSA:3.30.505.GENE3D); IPR012152 (PIRSF); mobidb-lite (MOBIDB_LITE); PTHR19134:SF65 (PANTHER); PTHR19134 (PANTHER); IPR000387 (PROSITE_PROFILES); IPR000980 (PROSITE_PROFILES); IPR00098…	F:GO:0004725; P:GO:0006470; P:GO:0016311; F:GO:0016791	F:protein tyrosine phosphatase activity; P:protein dephosphorylation; P:dephosphorylation; F:phosphatase activity
gi|213515217	NM_001140359.1	mir-200b-3p	UAP56-interacting factor	3	F:GO:0003729; P:GO:0006406; C:GO:0016607	F:mRNA binding; P:mRNA export from nucleus; C:nuclear speck	PF07078 (PFAM); mobidb-lite (MOBIDB_LITE); mobidb-lite (MOBIDB_LITE); IPR009782 (PANTHER)	F:GO:0003729; P:GO:0006406	F:mRNA binding; P:mRNA export from nucleus
gi|226442953	NM_001146524.1	mir-143-5p	ubiquitin-fold modifier 1	3	C:GO:0005634; C:GO:0005737; P:GO:1990592	C:nucleus; C:cytoplasm; P:protein K69-linked ufmylation	G3DSA:3.10.20.90 (GENE3D); IPR005375 (PFAM); IPR005375 (PIRSF); mobidb-lite (MOBIDB_LITE); PTHR15825:SF0 (PANTHER); IPR005375 (PANTHER); IPR005375 (CDD); IPR029071 (SUPERFAMILY)	no GO terms	no GO terms
gi|185135883	NM_001123619.1	mir-181c-3p	UMP-CMP kinase 2, mitochondrial	3	F:GO:0004798; P:GO:0016310; P:GO:0046940	F:thymidylate kinase activity; P:phosphorylation; P:nucleoside monophosphate phosphorylation	G3DSA:3.40.50.300 (GENE3D); IPR039430 (PFAM); PTHR10344:SF3 (PANTHER); PTHR10344 (PANTHER); IPR027417 (SUPERFAMILY)	no GO terms	no GO terms
gi|291190445	NM_001173971.1	mir-214-3p	unnamed protein product	3	F:GO:0003729; C:GO:0005685; P:GO:0006376	F:mRNA binding; C:U1 snRNP; P:mRNA splice site selection	IPR004882 (PFAM); mobidb-lite (MOBIDB_LITE); mobidb-lite (MOBIDB_LITE); mobidb-lite (MOBIDB_LITE); mobidb-lite (MOBIDB_LITE); mobidb-lite (MOBIDB_LITE); mobidb-lite (MOBIDB_LITE); PTHR12375:SF18 (PANTHER); IPR004882 (PANTHER)	F:GO:0003729; C:GO:0005685; P:GO:0006376	F:mRNA binding; C:U1 snRNP; P:mRNA splice site selection
gi|213514925	NM_001140952.1	mir-214-3p	unnamed protein product	3	F:GO:0015631; F:GO:0031625; F:GO:0044548	F:tubulin binding; F:ubiquitin protein ligase binding; F:S100 protein binding	IPR007052 (PFAM); G3DSA:4.10.860.10 (GENE3D); IPR015120 (PFAM); IPR007699 (PFAM); IPR008978 (G3DSA:2.60.40.GENE3D); mobidb-lite (MOBIDB_LITE); PTHR13164 (PANTHER); PTHR13164:SF3 (PANTHER); IPR007052 (PROSITE_PROFILES); IPR007699 (PROSITE_PROFILES); IPR037893 (CDD); IPR008978 (SUPERFAMILY); IPR037201 (SUPERFAMILY)	F:GO:0015631; F:GO:0031625; F:GO:0044548	F:tubulin binding; F:ubiquitin protein ligase binding; F:S100 protein binding
gi|213511503	NM_001139818.1	mir-15b-3p mir-205b-5p mir-2188-3p	unnamed protein product	3	P:GO:0006897; P:GO:0006914; P:GO:0032465	P:endocytosis; P:autophagy; P:regulation of cytokinesis	IPR029318 (PFAM); IPR040455 (PFAM); IPR038274 (G3DSA:1.10.418.GENE3D); IPR041691 (PFAM); mobidb-lite (MOBIDB_LITE); IPR007243 (PANTHER); IPR032913 (PTHR12768:PANTHER)	P:GO:0006897; P:GO:0006914; P:GO:0032465	P:endocytosis; P:autophagy; P:regulation of cytokinesis
gi|213514947	NM_001141237.1	mir-17-3p	V-type proton ATPase subunit F	3	P:GO:0015991; C:GO:0033180; F:GO:0046961	P:ATP hydrolysis coupled proton transport; C:proton-transporting V-type ATPase, V1 domain; F:proton-transporting ATPase activity, rotational mechanism	IPR005772 (TIGRFAM); IPR005772 (PIRSF); IPR036906 (G3DSA:3.40.50.GENE3D); IPR008218 (PFAM); PTHR13861 (PANTHER); IPR036906 (SUPERFAMILY)	P:GO:0015991; C:GO:0033180; P:GO:0034220; F:GO:0046961	P:ATP hydrolysis coupled proton transport; C:proton-transporting V-type ATPase, V1 domain; P:ion transmembrane transport; F:proton-transporting ATPase activity, rotational mechanism
gi|291190629	NM_001173684.1	mir-103-3p mir-18b-3p mir-26a-5p	Vacuolar protein sorting-associated protein 37B	3	C:GO:0000813; P:GO:0015031; P:GO:0032509	C:ESCRT I complex; P:protein transport; P:endosome transport via multivesicular body sorting pathway	IPR029012 (G3DSA:1.10.287.GENE3D); IPR009851 (PFAM); mobidb-lite (MOBIDB_LITE); mobidb-lite (MOBIDB_LITE); PTHR13678:SF9 (PANTHER); IPR037859 (PANTHER); IPR009851 (PROSITE_PROFILES)	C:GO:0000813; P:GO:0032509	C:ESCRT I complex; P:endosome transport via multivesicular body sorting pathway
gi|291190251	NM_001173747.1	mir-15d-3p	vascular endothelial growth factor C precursor	3	F:GO:0008083; P:GO:0010469; C:GO:0016020	F:growth factor activity; P:regulation of signaling receptor activity; C:membrane	IPR000072 (SMART); IPR000072 (PFAM); IPR029034 (G3DSA:2.10.90.GENE3D); IPR004153 (PFAM); PTHR12025:SF3 (PANTHER); PTHR12025 (PANTHER); IPR000072 (PROSITE_PROFILES); IPR000072 (CDD); IPR029034 (SUPERFAMILY)	F:GO:0008083; C:GO:0016020	F:growth factor activity; C:membrane
gi|213514363	NM_001140636.1	mir-19d-5p	Vascular endothelial growth factor D precursor	3	F:GO:0008083; P:GO:0010469; C:GO:0016020	F:growth factor activity; P:regulation of signaling receptor activity; C:membrane	IPR000072 (SMART); IPR029034 (G3DSA:2.10.90.GENE3D); IPR000072 (PFAM); mobidb-lite (MOBIDB_LITE); mobidb-lite (MOBIDB_LITE); PTHR12025 (PANTHER); PTHR12025:SF11 (PANTHER); IPR000072 (PROSITE_PROFILES); IPR000072 (CDD); IPR029034 (SUPERFAMILY)	F:GO:0008083; C:GO:0016020	F:growth factor activity; C:membrane
gi|226442593	NM_001146389.1	mir-125b-5p mir-19d-5p	Vesicle transport protein SFT2A	3	P:GO:0015031; C:GO:0016021; P:GO:0016192	P:protein transport; C:integral component of membrane; P:vesicle-mediated transport	IPR007305 (PFAM); IPR011691 (PANTHER); PTHR23137:SF1 (PANTHER)	C:GO:0016021; P:GO:0016192	C:integral component of membrane; P:vesicle-mediated transport
gi|226443299	NM_001146373.1	let-7i-5p mir-146a-3p mir-222a-5p	Vesicle transport protein SFT2B	3	P:GO:0015031; C:GO:0016021; P:GO:0016192	P:protein transport; C:integral component of membrane; P:vesicle-mediated transport	IPR007305 (PFAM); IPR011691 (PANTHER); PTHR23137:SF1 (PANTHER)	C:GO:0016021; P:GO:0016192	C:integral component of membrane; P:vesicle-mediated transport
gi|291190724	NM_001173925.1	mir-130b-3p mir-2188-3p	Voltage-dependent L-type calcium channel subunit beta-2	3	F:GO:0005245; C:GO:0005891; P:GO:0070588	F:voltage-gated calcium channel activity; C:voltage-gated calcium channel complex; P:calcium ion transmembrane transport	IPR000584 (PRINTS); IPR005444 (PRINTS); IPR008145 (SMART); IPR001452 (SMART); G3DSA:2.30.30.40 (GENE3D); G3DSA:3.40.50.300 (GENE3D); IPR000584 (PFAM); IPR008145 (PFAM); mobidb-lite (MOBIDB_LITE); mobidb-lite (MOBIDB_LITE); mobidb-lite (MOBIDB_LITE); mobidb-lite (MOBIDB_LITE); mobidb-lite (MOBIDB_LITE); mobidb-lite (MOBIDB_LITE); mobidb-lite (MOBIDB_LITE); mobidb-lite (MOBIDB_LITE); mobidb-lite (M…	F:GO:0005245; F:GO:0005515; C:GO:0005891; P:GO:0070588	F:voltage-gated calcium channel activity; F:protein binding; C:voltage-gated calcium channel complex; P:calcium ion transmembrane transport
gi|213513563	NM_001141707.1	mir-181c-5p mir-8161-3p	Wilms tumor 1 associated protein-like isoform X1	3	P:GO:0000381; C:GO:0005634; P:GO:0080009	P:regulation of alternative mRNA splicing, via spliceosome; C:nucleus; P:mRNA methylation	IPR029732 (PFAM); mobidb-lite (MOBIDB_LITE); mobidb-lite (MOBIDB_LITE); mobidb-lite (MOBIDB_LITE); IPR033757 (PANTHER)	P:GO:0000381; C:GO:0005634; P:GO:0080009	P:regulation of alternative mRNA splicing, via spliceosome; C:nucleus; P:mRNA methylation
gi|291190077	NM_001173956.1	mir-210-3p mir-459-5p	X/potassium-transporting ATPase subunit beta-m	3	C:GO:0005890; P:GO:0006813; P:GO:0006814	C:sodium:potassium-exchanging ATPase complex; P:potassium ion transport; P:sodium ion transport	G3DSA:1.20.5.170 (GENE3D); IPR000402 (PFAM); IPR000402 (TIGRFAM); IPR038702 (G3DSA:2.60.40.GENE3D); mobidb-lite (MOBIDB_LITE); PTHR11523:SF12 (PANTHER); IPR000402 (PANTHER)	C:GO:0005890; P:GO:0006813; P:GO:0006814	C:sodium:potassium-exchanging ATPase complex; P:potassium ion transport; P:sodium ion transport
gi|213514223	NM_001139895.1	mir-193-5p	Xaa-Pro aminopeptidase 3	3	F:GO:0004177; P:GO:0006508; F:GO:0030145	F:aminopeptidase activity; P:proteolysis; F:manganese ion binding	IPR007865 (SMART); IPR007865 (PFAM); G3DSA:3.90.230.10 (GENE3D); IPR000994 (PFAM); IPR029149 (G3DSA:3.40.350.GENE3D); PTHR43226 (PANTHER); PTHR43226:SF4 (PANTHER); cd01087 (CDD); IPR036005 (SUPERFAMILY); IPR029149 (SUPERFAMILY)	F:GO:0004177; F:GO:0030145	F:aminopeptidase activity; F:manganese ion binding
gi|213514753	NM_001140040.1	mir-19d-5p mir-19d-5p mir-2188-3p mir-24a-5p mir-30a-3p	Y+L amino acid transporter 1	3	C:GO:0016021; F:GO:0022857; P:GO:0055085	C:integral component of membrane; F:transmembrane transporter activity; P:transmembrane transport	IPR002293 (PIRSF); IPR002293 (PFAM); G3DSA:1.20.1740.10 (GENE3D); mobidb-lite (MOBIDB_LITE); mobidb-lite (MOBIDB_LITE); PTHR11785 (PANTHER); PTHR11785:SF303 (PANTHER)	C:GO:0016020; F:GO:0022857; P:GO:0055085	C:membrane; F:transmembrane transporter activity; P:transmembrane transport
gi|213512055	NM_001140138.1	mir-103-3p mir-15d-5p	1-acyl-sn-glycerol-3-phosphate acyltransferase gamma isoform X1	2	C:GO:0016021; F:GO:0016746	C:integral component of membrane; F:transferase activity, transferring acyl groups	IPR002123 (SMART); IPR032098 (PFAM); IPR002123 (PFAM); PTHR10983 (PANTHER); PTHR10983:SF9 (PANTHER); cd07990 (CDD); SSF69593 (SUPERFAMILY)	F:GO:0016746	F:transferase activity, transferring acyl groups
gi|213514979	NM_001139846.1	mir-216b-3p mir-22a-5p	1-O-acylceramide synthase precursor	2	P:GO:0006629; F:GO:0008374	P:lipid metabolic process; F:O-acyltransferase activity	IPR003386 (PFAM); PTHR11440 (PANTHER); PTHR11440:SF47 (PANTHER); IPR029058 (SUPERFAMILY)	P:GO:0006629; F:GO:0008374	P:lipid metabolic process; F:O-acyltransferase activity
gi|304434674	NM_001141031.2	mir-30d-3p	26S proteasome non-ATPase regulatory subunit 8	2	C:GO:0005838; P:GO:0006508	C:proteasome regulatory particle; P:proteolysis	IPR033464 (PFAM); G3DSA:1.25.40.990 (GENE3D); IPR006746 (PANTHER); IPR000717 (PROSITE_PROFILES)	C:GO:0005838; P:GO:0006508	C:proteasome regulatory particle; P:proteolysis
gi|1050103881	NM_001146486.2	mir-29a-5p	3-oxo-5-beta-steroid 4-dehydrogenase	2	F:GO:0047787; P:GO:0055114	F:delta4-3-oxosteroid 5beta-reductase activity; P:oxidation-reduction process	IPR020471 (PRINTS); IPR036812 (G3DSA:3.20.20.GENE3D); IPR020471 (PIRSF); IPR023210 (PFAM); PTHR11732:SF211 (PANTHER); IPR020471 (PANTHER); IPR023210 (CDD); IPR036812 (SUPERFAMILY)	F:GO:0016491; P:GO:0055114	F:oxidoreductase activity; P:oxidation-reduction process
gi|213513923	NM_001141735.1	mir-21b-3p	4,5-dihydroxyphthalate dehydrogenase isoform X1	2	F:GO:0016491; P:GO:0055114	F:oxidoreductase activity; P:oxidation-reduction process	IPR000683 (PFAM); G3DSA:3.40.50.720 (GENE3D); IPR004104 (PFAM); PTHR43377 (PANTHER); PTHR43377:SF2 (PANTHER); SSF55347 (SUPERFAMILY); IPR036291 (SUPERFAMILY)	F:GO:0016491; P:GO:0055114	F:oxidoreductase activity; P:oxidation-reduction process
gi|213513418	NM_001139890.1	mir-138-5p mir-181b-5p mir-30d-3p mir-8157-3p	60 kDa lysophospholipase	2	F:GO:0004067; P:GO:0006520	F:asparaginase activity; P:cellular amino acid metabolic process	IPR006034 (PRINTS); IPR002110 (PRINTS); IPR006034 (SMART); IPR002110 (SMART); IPR027473 (G3DSA:3.40.50.GENE3D); IPR020683 (PFAM); IPR006034 (PIRSF); IPR040919 (PFAM); IPR027474 (PFAM); IPR036770 (G3DSA:1.25.40.GENE3D); IPR037152 (G3DSA:3.40.50.GENE3D); IPR006033 (TIGRFAM); PIRSF500176 (PIRSF),SFLDS00057 (SFLD); mobidb-lite (MOBIDB_LITE); PTHR11707:SF28 (PANTHER); PTHR11707 (PANTHER); IPR002110 (P…	F:GO:0004067; F:GO:0005515; P:GO:0006520	F:asparaginase activity; F:protein binding; P:cellular amino acid metabolic process
gi|213512887	NM_001140514.1	mir-152-5p	Abhydrolase domain-containing protein 12	2	C:GO:0016021; F:GO:0016787	C:integral component of membrane; F:hydrolase activity	IPR000073 (PFAM); IPR029058 (G3DSA:3.40.50.GENE3D); mobidb-lite (MOBIDB_LITE); mobidb-lite (MOBIDB_LITE); PTHR12277:SF123 (PANTHER); PTHR12277 (PANTHER); IPR029058 (SUPERFAMILY)	no GO terms	no GO terms
gi|213514055	NM_001139780.1	mir-27a-5p mir-8160-5p	Actin-like protein 6B	2	P:GO:0043044; C:GO:0071564	P:ATP-dependent chromatin remodeling; C:npBAF complex	IPR004000 (PRINTS); IPR004000 (SMART); G3DSA:3.30.420.40 (GENE3D); G3DSA:3.90.640.10 (GENE3D); IPR004000 (PFAM); G3DSA:3.30.420.40 (GENE3D); mobidb-lite (MOBIDB_LITE); IPR004000 (PANTHER); IPR029912 (PTHR11937:PANTHER); cd00012 (CDD); SSF53067 (SUPERFAMILY); SSF53067 (SUPERFAMILY)	P:GO:0043044; C:GO:0071564	P:ATP-dependent chromatin remodeling; C:npBAF complex
gi|304434684	NM_001141005.2	mir-222a-3p	Activated RNA polymerase II transcriptional coactivator p15	2	F:GO:0003677; P:GO:0006355	F:DNA binding; P:regulation of transcription, DNA-templated	IPR003173 (PFAM); IPR009044 (G3DSA:2.30.31.GENE3D); mobidb-lite (MOBIDB_LITE); mobidb-lite (MOBIDB_LITE); mobidb-lite (MOBIDB_LITE); PTHR13215 (PANTHER); IPR009044 (SUPERFAMILY)	F:GO:0003677; P:GO:0006355	F:DNA binding; P:regulation of transcription, DNA-templated
gi|213512073	NM_001139856.1	mir-192a-3p mir-192b-5p mir-20b-3p mir-551-3p	Acyl-coenzyme A thioesterase 5	2	P:GO:0006637; F:GO:0016790	P:acyl-CoA metabolic process; F:thiolester hydrolase activity	IPR016662 (PIRSF); IPR006862 (PFAM); IPR029058 (G3DSA:3.40.50.GENE3D); G3DSA:2.60.40.2240 (GENE3D); IPR014940 (PFAM); PTHR10824 (PANTHER); PTHR10824:SF14 (PANTHER); IPR029058 (SUPERFAMILY)	P:GO:0006637; F:GO:0016790	P:acyl-CoA metabolic process; F:thiolester hydrolase activity
gi|291190527	NM_001173559.1	mir-205a-5p mir-205b-5p mir-458-3p	ADP-ribosylation factor 1-like	2	F:GO:0005525; C:GO:0070062	F:GTP binding; C:extracellular exosome	IPR006689 (PRINTS); SM00178 (SMART); SM00177 (SMART); SM00175 (SMART); IPR005225 (TIGRFAM); IPR006689 (PFAM); G3DSA:3.40.50.300 (GENE3D); PTHR11711:SF291 (PANTHER); PTHR11711 (PANTHER); PS51417 (PROSITE_PROFILES); cd04150 (CDD); IPR027417 (SUPERFAMILY)	F:GO:0005525	F:GTP binding
gi|213512786	NM_001140486.1	mir-92b-5p	ADRM1 protein	2	C:GO:0005634; C:GO:0005737	C:nucleus; C:cytoplasm	IPR038633 (G3DSA:2.30.29.GENE3D); IPR032368 (PFAM); IPR006773 (PFAM); IPR038108 (G3DSA:3.40.190.GENE3D); mobidb-lite (MOBIDB_LITE); mobidb-lite (MOBIDB_LITE); mobidb-lite (MOBIDB_LITE); mobidb-lite (MOBIDB_LITE); IPR006773 (PANTHER); cd13314 (CDD)	C:GO:0005634; C:GO:0005737	C:nucleus; C:cytoplasm
gi|291190403	NM_001173641.1	mir-216b-3p mir-21a-3p mir-8157-3p	alpha-1,3-mannosyl-glycoprotein 4-beta-N-acetylglucosaminyltransferase A	2	C:GO:0016021; F:GO:0016757	C:integral component of membrane; F:transferase activity, transferring glycosyl groups	PF04666 (PFAM); PTHR12062:SF4 (PANTHER); IPR006759 (PANTHER)	no GO terms	no GO terms
[truncated: 954 more rows]
